# Supplementary material for: Characterization of gene expression profiles for different types of mast cells pooled from mouse stomach subregions by an RNA amplification method
Source: BMC Genomics. 2009 Jan 20;10:35. doi: 10.1186/1471-2164-10-35 (PMC2639374; doi:10.1186/1471-2164-10-35)
Supplement: Additional file 1 — Genes with significantly different expression between sMCs and mMCs. The list represents 1,272 genes significantly altered between sMCs and mMCs in the order of clustering (Figure 5a). The values represent expression levels normalized to those of BMMCs. [file 1471-2164-10-35-S1.xls]

## Sheet: Clusters  1-7
Cluster	Affymetrix id	Gene name	Gene symbol	sMC1 vs. BMMC	sMC2 vs. BMMC	sMC3 vs. BMMC	mMC1 vs. BMMC	mMC2 vs. BMMC	mMC3 vs. BMMC
1	100016_at	matrix metalloproteinase 11	Mmp11	0.511462	0.637231	0.709001	0.281813	0.364183	0.284276
1	100018_at	metal response element binding transcription factor 1	Mtf1	0.351419	0.422885	0.485966	0.059218	0.246663	0.250983
1	100113_s_at	kinesin-associated protein 3	Kifap3	0.737308	1.46536	0.271871	-0.137043	0.135923	-0.352172
1	100120_at	nidogen 1	Nid1	0.289365	0.192659	0.237115	-0.1104	0.053794	0.001118
1	100123_f_at	integrin beta 1 (fibronectin receptor beta)	Itgb1	2.4893	2.30588	2.3385	0.770938	1.86549	0.224388
1	100124_r_at	integrin beta 1 (fibronectin receptor beta)	Itgb1	1.94838	1.49594	1.03982	0.153188	0.769055	-0.096066
1	100131_at	secretory granule neuroendocrine protein 1 7B2 protein	Sgne1	1.24139	1.09004	1.14842	0.652107	0.491148	0.575643
1	100134_at	endoglin	Eng	2.32951	2.10921	2.18862	0.8705	1.08166	1.34831
1	100139_at	proprotein convertase subtilisin/kexin type 1 inhibitor	Pcsk1n	1.64993	0.663004	1.473	0.33196	0.147274	0.233457
1	100153_at	neural cell adhesion molecule 1	Ncam1	0.320359	0.55934	0.825901	0.185462	0.185946	0.226558
1	100281_at	germ cell-less homolog (Drosophila)	Gcl	0.194513	0.167345	0.328264	0.057851	-0.025371	0.029123
1	100308_at	procollagen type VIII alpha 1	Col8a1	1.40012	0.917507	0.494718	0.065962	0.161995	0.07219
1	100379_f_at	---	---	1.33933	1.32957	1.3442	0.223555	0.489532	1.12773
1	100381_at	actin alpha 1 skeletal muscle	Acta1	0.707627	1.38124	0.223365	0.053367	0.009795	-0.018261
1	100407_at	galanin	Gal	0.78247	0.757807	0.807023	-0.074844	0.343101	0.428257
1	100435_at	endothelial differentiation lysophosphatidic acid G-protein-coupled receptor 2	Edg2	1.03697	0.834081	0.578455	0.020428	0.216379	0.130436
1	100449_g_at	activin A receptor type II-like 1	Acvrl1	1.20215	0.767189	1.04462	0.154846	-0.032308	0.436896
1	100453_at	calcium/calmodulin-dependent protein kinase II beta	Camk2b	0.439458	0.736175	0.502142	0.270378	0.340726	0.227067
1	100465_i_at	Mus musculus clone IMAGE:3371572 mRNA	---	1.28721	0.409486	0.421613	-0.191223	-0.024688	0.106454
1	100492_at	adaptor protein complex AP-2 alpha 2 subunit	Ap2a2	0.789059	1.34353	0.824011	0.386901	0.445334	0.665814
1	100567_at	fatty acid binding protein 4 adipocyte	Fabp4	1.29205	1.3222	1.4824	1.00186	1.05576	0.970417
1	100585_at	suppressor of Ty 4 homolog (S. cerevisiae)	Supt4h	0.37086	0.307065	0.341943	-0.119523	0.186189	-0.013542
1	100605_at	tropomyosin 2 beta	Tpm2	1.14598	1.25519	0.924581	0.476418	0.595661	0.490098
1	100737_at	one cut domain family member 1	Onecut1	0.464216	0.536007	0.429803	0.147457	0.31616	0.315304
1	100769_at	---	---	0.782969	1.00507	0.916639	0.383431	0.694557	0.690686
1	100920_at	Mus musculus 0 day neonate thymus cDNA RIKEN full-length enriched library clone:A430054I22 product:unknown EST full insert sequence	---	0.534824	0.711038	0.977624	0.208293	0.28458	0.174859
1	100928_at	fibulin 2	Fbln2	4.34076	3.78831	3.95925	0.112824	0.534841	0.484861
1	100973_i_at	chemokine (C-C motif) ligand 27	Ccl27	0.25044	0.208815	0.570481	-0.009745	-0.020197	0.065491
1	100997_at	desmin	Des	3.76127	3.87824	3.3566	0.165032	0.771857	0.771857
1	101029_f_at	actin alpha cardiac	Actc1	1.4075	1.1335	1.40966	-0.451078	0.017445	0.249588
1	101039_at	procollagen type IV alpha 2	Col4a2	1.93841	2.21872	1.97152	0.843565	1.18553	1.76468
1	101059_at	necdin	Ndn	1.89172	3.47057	1.70419	0.708167	0.292144	0.009353
1	101089_at	PDZ and LIM domain 3	Pdlim3	3.14551	3.72883	0.923437	-0.048986	0.314709	0.403873
1	101090_at	fibrillin 1	Fbn1	0.427321	0.794863	0.989248	-0.091316	0.140119	0.081918
1	101093_at	procollagen type IV alpha 1	Col4a1	4.11355	2.9697	3.24927	1.21599	2.06443	2.82838
1	101097_at	cDNA sequence BC028768	BC028768	1.18672	1.60406	1.04975	0.963716	0.374562	-0.309396
1	101130_at	procollagen type I alpha 2	Col1a2	3.34123	3.14025	3.54921	1.38613	2.54961	1.98465
1	101174_at	oncomodulin	Ocm	0.285991	0.214632	0.320569	-0.00185	0.149508	0.019851
1	101210_at	RIKEN cDNA 4732420M22 gene	4732420M22Rik	0.732951	0.414093	0.304227	0.109412	0.256007	0.043257
1	101300_at	---	---	0.368588	0.490484	0.306273	0.022611	0.245874	0.164634
1	101339_at	---	---	0.539102	0.529242	0.56062	0.343217	0.388027	0.325276
1	101359_at	laminin beta 2	Lamb2	2.90273	3.84588	2.93969	1.57315	-0.465114	-0.118053
1	101450_at	colony stimulating factor 1 (macrophage)	Csf1	0.606843	1.03882	1.0974	0.301527	0.597073	0.582536
1	101453_at	melanoma inhibitory activity	Mia	0.32162	0.342938	0.296282	-0.226446	0.099641	0.139332
1	101456_at	zinc finger protein 106	Zfp106	0.374368	0.398366	0.36977	-0.043618	0.181655	0.170483
1	101538_i_at	carboxylesterase 3	Ces3	4.6421	4.27441	4.50525	0.549029	0.697756	-0.066363
1	101539_f_at	carboxylesterase 3	Ces3	6.8915	6.50135	6.6897	0.708276	0.79863	0.024575
1	101571_g_at	insulin-like growth factor binding protein 4	Igfbp4	0.715691	0.959636	0.827766	0.158754	0.50359	0.275222
1	101574_f_at	serine (or cysteine) proteinase inhibitor clade A member 1e	Serpina1e	0.452789	0.729682	0.876207	-0.014238	0.259359	0.209278
1	101593_at	cysteine rich protein 2	Crip2	3.75911	4.16868	3.62782	2.09958	1.42605	0.39727
1	101676_at	glutathione peroxidase 3	Gpx3	1.09621	1.29404	0.984612	0.20099	0.86949	0.641865
1	101693_f_at	---	---	1.15654	0.76057	0.85563	-0.057406	0.27827	0.247085
1	101694_f_at	MYST histone acetyltransferase 2	Myst2	0.636852	0.449016	1.21053	-0.160281	0.299531	0.25437
1	101738_at	luteinizing hormone beta	Lhb	0.160306	0.197948	0.392077	-0.054212	0.080462	-0.021311
1	101787_f_at	---	---	0.661114	0.427701	0.582596	-0.205789	-0.308053	0.344402
1	101806_at	galanin receptor 3	Galr3	0.254535	0.219823	0.277413	-0.110454	0.064021	0.042979
1	101863_at	---	---	1.35813	1.22801	0.848713	0.220427	0.709806	0.823114
1	101963_at	cathepsin L	Ctsl	3.19485	3.90492	1.86648	2.14316	0.631068	0.443457
1	101998_at	RIKEN cDNA 4833420G17 gene	4833420G17Rik	1.85248	2.02456	1.14003	0.475697	0.38772	0.34737
1	102059_at	nicolin 1	Nicn1	2.40029	1.84047	1.917	0.149145	0.406531	0.377802
1	102091_f_at	---	---	1.87377	0.74019	0.962262	0.188516	0.375161	0.542865
1	102169_at	---	---	0.787877	0.607464	0.606246	0.397846	0.420472	0.276705
1	102207_at	cDNA sequence BC011468	BC011468	0.691342	0.412551	0.469866	0.073961	0.186282	0.117268
1	102215_at	carnitine deficiency-associated gene expressed in ventricle 1	Cdv1	1.43704	0.493337	0.715702	-0.152281	0.290062	0.262845
1	102230_at	hyaluronidase 1	Hyal1	0.392507	1.08849	0.533482	-0.161171	0.208182	-0.07376
1	102314_at	solute carrier family 2 (facilitated glucose transporter) member 4	Slc2a4	1.15601	0.84782	0.445843	0.173982	0.46373	0.032556
1	102327_at	amine oxidase copper containing 3	Aoc3	2.49493	1.2384	2.12044	0.135174	0.441738	0.367072
1	102389_s_at	growth associated protein 43	Gap43	0.671467	1.4354	1.25291	0.120972	-0.041934	0.03099
1	102395_at	peripheral myelin protein	Pmp22	2.30602	2.25029	2.04569	0.46964	0.60396	1.54568
1	102399_at	RNA binding protein gene with multiple splicing	Rbpms	1.01074	0.222592	0.778597	0.001751	0.167113	0.130064
1	102426_at	calsequestrin 1	Casq1	0.936514	0.315412	0.938916	-0.05833	0.076883	0.165295
1	102721_at	Unknown (protein for MGC:68300)	MGC68300	0.476838	0.57312	0.481239	0.239717	0.361801	0.341167
1	102763_at	plasma membrane associated protein S3-12	S3-12-pending	0.894045	0.695563	1.1807	0.156597	0.128441	0.274224
1	102870_at	RIKEN cDNA 5930418K15 gene	5930418K15Rik	1.31045	1.14701	1.06942	0.582346	0.776568	0.903372
1	102916_s_at	tenascin XB	Tnxb	0.798737	0.325726	0.407851	-0.021143	0.069028	0.104787
1	102924_at	deltex 1 homolog (Drosophila)	Dtx1	0.426849	0.62282	0.525576	0.005244	0.355733	0.220449
1	103015_at	B-cell leukemia/lymphoma 6	Bcl6	0.865414	0.914218	0.832133	0.687501	0.64372	0.543969
1	103026_f_at	---	---	0.396488	0.422689	0.478771	0.09927	0.276022	0.173652
1	103030_at	dynamin	Dnm	1.22485	1.17782	1.64827	0.651428	0.46811	0.208022
1	103031_g_at	dynamin	Dnm	2.12947	1.71111	2.64047	1.53313	0.712465	0.701232
1	103050_at	transcription factor 21	Tcf21	1.1843	0.932077	0.859116	0.30842	0.840456	0.490979
1	103080_at	SAM domain and HD domain 1	Samhd1	0.258026	2.55262	2.3671	0.247354	-0.202326	-0.152069
1	103100_at	Mus musculus clone IMAGE:5372338 mRNA	---	0.772444	0.997246	0.302588	-0.035145	0.03253	0.135949
1	103198_at	Mus musculus mRNA similar to RIKEN cDNA 6330512M04 gene (cDNA clone MGC:58491 IMAGE:6534368) complete cds	---	1.26047	1.15283	0.387746	0.223588	0.35154	0.282882
1	103202_at	guanylate nucleotide binding protein 3	Gbp3	1.49379	0.214373	1.2354	0.023589	0.169266	-0.018752
1	103209_at	latent transforming growth factor beta binding protein 1	Ltbp1	2.11042	1.76078	2.537	0.51045	1.76292	0.544132
1	103256_at	membrane-spanning 4-domains subfamily A member 4D	Ms4a4d	0.676546	0.434031	0.787938	-0.09025	0.199706	0.305145
1	103298_at	aortic preferentially expressed gene 1	Apeg1	0.695744	1.13292	1.17217	-0.160164	0.359803	0.009294
1	103310_at	RIKEN cDNA 2010009J12 gene	2010009J12Rik	0.795637	0.696557	0.643238	0.463553	0.273955	0.263479
1	103363_at	taube nuss	Tbn	0.522228	0.579342	0.552525	0.262068	0.258183	0.040581
1	103388_at	Myb protein P42POP	P42pop-pending	0.557239	0.53923	0.49545	0.303888	0.281551	0.151777
1	103430_at	drebrin 1	Dbn1	0.697536	0.944183	0.757706	-0.044366	0.331201	0.230387
1	103439_at	RIKEN cDNA 1110007H17 gene	1110007H17Rik	0.955252	0.934819	1.10301	0.294226	0.807714	0.358217
1	103556_at	angiopoietin-like 2	Angptl2	3.06047	3.81139	4.27127	0.122042	1.07176	0.032627
1	103644_at	dipeptidase 1 (renal)	Dpep1	0.788836	0.614376	0.657932	0.063623	0.466322	0.383983
1	103666_at	homeo box B5	Hoxb5	0.489948	0.243303	0.450629	-0.050106	0.063567	0.167927
1	103736_at	RIKEN cDNA 2500002E12 gene	2500002E12Rik	1.71551	1.16688	1.06298	1.00787	0.583771	0.39127
1	103742_at	unc-5 homolog C (C. elegans)	Unc5c	0.373508	0.318876	0.421738	-0.05628	0.232201	0.154318
1	103800_at	ATP-binding cassette sub-family C (CFTR/MRP) member 5	Abcc5	0.516557	0.791077	0.670991	0.104964	0.376088	0.380404
1	103804_at	reversion-inducing-cysteine-rich protein with kazal motifs	Reck	0.781306	1.04454	2.00606	0.069275	0.329584	0.034237
1	103824_at	Wolfram syndrome 1 homolog (human)	Wfs1	1.38783	1.26027	0.850337	0.302344	0.551687	0.662879
1	103843_at	guanine nucleotide binding protein alpha o	Gnao	1.46881	2.7885	1.65574	1.03272	0.620949	0.1424
1	103900_at	centaurin gamma 3	Centg3	0.165483	0.26353	0.442515	0.101106	-0.182231	-0.214864
1	103904_at	insulin-like growth factor binding protein 6	Igfbp6	0.566118	0.622154	0.478337	-0.021588	0.250556	0.272899
1	103954_at	regenerating islet-derived 3 alpha	Reg3a	0.296349	0.280351	0.138008	-0.056744	0.061981	0.014715
1	104083_at	cadherin 5	Cdh5	1.1859	0.998401	1.66851	0.4746	0.240055	0.047831
1	104091_at	RIKEN cDNA 9430079M16 gene	9430079M16Rik	1.75593	1.30069	0.994463	0.784097	0.474915	0.933583
1	104100_at	RIKEN cDNA 2310075E07 gene	2310075E07Rik	0.800309	0.95552	0.605512	0.095573	0.340216	0.024847
1	104129_at	cytochrome P450 family 4 subfamily f polypeptide 13	Cyp4f13	0.792093	0.616794	1.05813	0.241176	0.507471	0.289865
1	104136_at	cDNA sequence BC024558	BC024558	0.580371	1.4762	1.44886	0.626501	0.524727	0.320899
1	104210_at	integrin alpha 3	Itga3	0.632968	0.746033	0.670945	0.426534	0.203822	0.484994
1	104280_at	synuclein gamma	Sncg	1.45245	2.19847	1.99121	-0.155431	0.037797	0.215862
1	104312_at	RIKEN cDNA 1110013B16 gene	1110013B16Rik	0.468855	0.656649	0.956917	0.256157	0.234504	0.27102
1	104358_at	DNA segment Chr 10 ERATO Doi 610 expressed	D10Ertd610e	0.55361	1.28693	0.894744	-0.021053	0.196036	-0.008859
1	104360_at	supervillin	Svil	1.16261	2.01035	1.41641	0.467551	0.562541	0.419187
1	104382_at	mast cell protease 4	Mcpt4	1.28223	2.11251	1.231	0.062271	0.337337	0.342882
1	104407_at	activated leukocyte cell adhesion molecule	Alcam	1.38561	2.81683	2.697	1.81441	0.454801	0.222104
1	104408_s_at	SRY-box containing gene 18	Sox18	3.98683	4.30883	3.53526	0.255711	0.267049	0.193099
1	104412_at	guanine nucleotide binding protein alpha inhibiting 1	Gnai1	1.06204	0.66977	0.689657	0.400831	0.196202	0.382811
1	104414_at	guanine nucleotide binding protein alpha o	Gnao	0.514358	0.566243	0.562469	0.197294	0.386287	0.270886
1	104501_at	vesicle-associated membrane protein associated protein B and C	Vapb	2.21603	2.28037	1.1495	-0.112277	0.334416	0.392937
1	104571_at	chemokine (C-X-C motif) ligand 4	Cxcl4	0.456336	0.427887	0.412085	0.172823	0.286342	0.25927
1	104578_f_at	actinin alpha 1	Actn1	5.29683	5.20962	5.9356	4.45693	4.40302	4.80147
1	104587_at	laminin alpha 4	Lama4	1.01585	0.601462	0.802068	0.093145	0.283906	0.185104
1	104595_at	stromal antigen 2	Stag2	1.58391	1.20361	1.0234	0.598441	0.546071	0.383708
1	104645_at	Kruppel-like factor 7 (ubiquitous)	Klf7	2.71	1.94382	3.15093	0.849468	0.01194	-0.079199
1	104655_at	T-box 2	Tbx2	1.04976	0.851618	0.89091	0.490849	0.836691	0.544028
1	104685_g_at	glutamate receptor ionotropic NMDA1 (zeta 1)	Grin1	0.162146	0.21844	0.288611	0.035015	0.089791	-0.085137
1	104715_at	ubiquitin-associated protein 2	Ubap2	0.138492	0.710594	0.709669	0.132782	0.021281	0.041616
1	104716_at	retinol binding protein 1 cellular	Rbp1	2.06343	1.79815	0.929779	0.86264	0.690076	0.566491
1	104729_at	gap junction membrane channel protein alpha 4	Gja4	2.25984	2.01196	0.960022	0.330458	0.55979	0.441387
1	104761_at	anthrax toxin receptor 2	Antxr2	2.11883	1.54604	1.49889	0.84615	-0.049946	0.04364
1	104763_at	ectonucleotide pyrophosphatase/phosphodiesterase 5	Enpp5	0.685216	0.563145	0.594202	0.249588	0.489882	0.397107
1	160139_at	crystallin alpha C	Cryac	1.40616	1.37816	0.847139	0.596677	0.499685	0.564573
1	160170_at	stathmin-like 3	Stmn3	2.57789	1.20871	1.57791	-0.04015	0.141246	0.248143
1	160172_at	GTL2 imprinted maternally expressed untranslated mRNA	Gtl2	0.122785	0.509237	0.35784	-0.086428	-0.090549	0.094312
1	160185_at	transgelin 3	Tagln3	0.586855	0.521856	1.08932	-0.099501	0.32966	0.078055
1	160195_at	RIKEN cDNA 1200013P24 gene	1200013P24Rik	0.902598	1.56016	0.915152	0.659712	-0.192581	0.255216
1	160261_i_at	large tumor suppressor 2	Lats2	2.4689	2.67294	2.25925	0.561089	2.03188	0.528509
1	160280_at	caveolin caveolae protein	Cav	3.1518	3.38982	3.66752	0.150481	0.621837	0.056094
1	160298_at	RIKEN cDNA 2610001E17 gene	2610001E17Rik	0.774804	1.48284	0.739751	0.190759	0.421367	0.339672
1	160306_at	thyroid hormone responsive SPOT14 homolog (Rattus)	Thrsp	1.13449	1.26773	1.14652	0.294245	0.506909	0.463196
1	160319_at	SPARC-like 1 (mast9 hevin)	Sparcl1	3.7269	3.41486	3.23927	1.34956	1.30442	0.489692
1	160332_at	platelet derived growth factor receptor alpha polypeptide	Pdgfra	0.596266	0.648619	0.332984	0.078396	0.267345	0.103581
1	160337_at	RIKEN cDNA 1300017C10 gene	1300017C10Rik	0.898569	0.257672	0.650414	0.031369	0.077165	0.184254
1	160373_i_at	serum deprivation response	Sdpr	4.60159	3.75069	2.76284	0.207162	0.883753	-0.064338
1	160375_at	carbonic anhydrase 3	Car3	2.30513	2.37882	2.80901	0.126819	0.622441	0.414031
1	160445_at	RIKEN cDNA 2610005H11 gene	2610005H11Rik	0.316762	0.355986	0.510217	0.025915	0.197283	0.168576
1	160455_s_at	DNA segment Chr 10 ERATO Doi 749 expressed	D10Ertd749e	0.830312	0.164547	0.799218	-0.05854	0.280391	-0.213438
1	160458_at	melanoma cell adhesion molecule	Mcam	1.75016	1.44829	1.20719	0.444521	0.417008	0.376781
1	160483_at	transcription factor 4	Tcf4	1.63356	2.68047	1.85483	0.722889	0.272034	1.22693
1	160511_at	chemokine (C-X-C motif) ligand 12	Cxcl12	1.69662	1.72031	1.92919	0.769228	1.04824	0.649323
1	160519_at	tissue inhibitor of metalloproteinase 3	Timp3	5.32881	5.23622	5.14715	2.35505	2.39075	0.615426
1	160532_at	tropomyosin 1 alpha	Tpm1	3.37809	3.67624	2.92665	1.41087	1.04213	0.962354
1	160567_at	growth differentiation factor 9	Gdf9	0.200576	0.222772	0.112706	-0.045415	0.057776	-0.076563
1	160747_at	regulator of G-protein signaling 3	Rgs3	0.603667	0.53319	0.607782	0.249971	0.149189	0.23955
1	160776_at	DNA segment Chr 1 University of California at Los Angeles 4	D1Ucla4	0.307262	0.770245	0.547715	0.139673	-0.045606	-0.452896
1	160819_at	N-myc downstream regulated 4	Ndr4	2.11003	1.27196	1.57934	0.475586	0.099195	0.307247
1	160841_at	D site albumin promoter binding protein	Dbp	1.62416	1.55459	2.40463	0.373586	-0.381884	-0.946331
1	160875_at	Mus musculus proteasome beta-subunit C5 (Psmb1) mRNA partial cds	---	0.578747	0.35732	0.904296	0.225614	-0.018731	-0.33819
1	160877_at	osteoglycin	Ogn	1.50044	1.51238	1.88519	0.584884	0.567346	0.617595
1	160888_at	RalBP1 associated Eps domain containing protein	Reps1	0.560398	0.446103	0.448735	0.282269	0.265622	0.329763
1	160894_at	CCAAT/enhancer binding protein (C/EBP) delta	Cebpd	4.89466	4.95332	4.17872	2.36735	1.12124	3.09762
1	160899_at	Purkinje cell protein 4	Pcp4	3.21734	4.2062	2.92919	0.039808	-0.114049	0.029772
1	160927_at	angiotensin converting enzyme	Ace	0.654807	0.69768	0.480932	0.309848	0.303494	0.343697
1	160934_s_at	---	---	0.964306	1.24557	1.51443	0.796033	0.660037	0.46994
1	160962_at	Bcl2-associated athanogene 2	Bag2	0.151385	1.21094	0.513155	-0.123444	0.029301	-0.138061
1	160964_at	DNA segment Chr 16 Brigham & Women's Genetics 1494 expressed	D16Bwg1494e	0.221001	0.279649	0.302197	-0.121953	-0.088172	0.172045
1	161013_f_at	RIKEN cDNA 4930422J18 gene	4930422J18Rik	1.11504	2.25408	1.30809	0.763869	0.078495	-0.004404
1	161025_f_at	SRY-box containing gene 18	Sox18	1.82918	2.08344	1.63867	0.399599	0.736446	0.400658
1	161062_r_at	DNA segment Chr 5 Brigham & Women's Genetics 0860 expressed	D5Bwg0860e	0.610247	1.52527	1.36245	0.491953	0.535671	0.533891
1	161099_at	Mus musculus transcribed sequences	---	1.24609	2.04208	0.514602	0.15674	0.296115	0.302935
1	161139_f_at	development and differentiation enhancing	Ddef1	0.309536	0.544053	0.464844	-0.039255	0.016597	-0.129268
1	161184_f_at	tyrosine kinase receptor 1	Tie1	1.42055	2.81875	3.63396	0.478383	0.377642	0.026756
1	161258_at	Wilms tumor homolog	Wt1	0.675314	0.438812	0.625692	0.307091	0.330957	0.253415
1	161280_r_at	pelota homolog (Drosophila)	Pelo	0.782575	0.78276	0.896857	0.35313	0.619119	0.471591
1	161341_f_at	GA repeat binding protein beta 1	Gabpb1	1.08062	1.05197	0.898094	0.657117	0.632474	0.434713
1	161350_f_at	ectonucleotide pyrophosphatase/phosphodiesterase 2	Enpp2	0.497113	0.522636	0.694141	-0.005738	0.151397	0.283215
1	161367_f_at	Hermansky-Pudlak syndrome 1 homolog (human)	Hps1	0.369727	0.296126	0.342567	-0.105861	0.207963	0.113558
1	161378_r_at	runt related transcription factor 2	Runx2	0.338215	0.316914	0.637865	0.052303	0.257737	-0.014547
1	161436_s_at	adenosine deaminase RNA-specific B1	Adarb1	4.86602	4.19124	2.55624	0.129137	-0.085357	0.065378
1	161482_f_at	peripherin 1	Prph1	1.1092	1.82086	1.30561	0.378096	0.733769	0.279332
1	161497_f_at	integrin alpha 7	Itga7	1.49909	1.06091	1.46057	0.095089	0.233773	0.710692
1	161504_i_at	DNA segment Chr 10 ERATO Doi 214 expressed	D10Ertd214e	0.961765	0.923441	0.766645	0.258524	0.657312	0.446007
1	161509_at	matrix metalloproteinase 2	Mmp2	0.318671	0.375594	0.367241	-0.090843	0.139629	-0.008822
1	161522_i_at	cystatin C	Cst3	1.38575	1.1439	1.30516	0.060983	-0.148079	-0.663094
1	161530_r_at	sema domain immunoglobulin domain (Ig) transmembrane domain (TM) and short cytoplasmic domain (semaphorin) 4A	Sema4a	0.759059	0.993336	0.938157	0.492612	0.759059	0.61221
1	161535_at	Mus musculus transcribed sequence with moderate similarity to protein prf:2203412A (H.sapiens) 2203412A polycystin [Homo sapiens]	---	0.585236	0.679441	0.69063	0.362193	0.468165	0.486572
1	161557_at	menage a trois 1	Mnat1	0.492057	0.439342	0.427422	0.057736	0.333528	0.018503
1	161569_f_at	creatine kinase muscle	Ckm	1.36518	1.5838	1.12811	0.035111	0.521169	0.432535
1	161596_f_at	A kinase (PRKA) anchor protein 8	Akap8	0.533842	0.559088	0.538876	0.248747	0.38893	0.286772
1	161610_at	N-myc downstream regulated 2	Ndr2	3.00986	3.36002	3.26975	1.58691	1.47223	0.630094
1	161612_f_at	---	---	1.03564	0.939084	0.637897	0.07102	0.361987	0.341186
1	161641_at	cDNA sequence BC008155	BC008155	0.701428	0.631631	0.305117	0.06673	-0.081988	0.14256
1	161695_f_at	solute carrier family 6 (neurotransmitter transporter serotonin) member 4	Slc6a4	0.374004	0.144161	0.229855	0.093104	-0.025397	-0.038978
1	161698_f_at	cDNA sequence BC019977	BC019977	1.59504	1.79561	2.01393	0.104432	1.09699	-0.693595
1	161706_f_at	laminin gamma 1	Lamc1	0.737128	0.733169	0.531421	0.298607	0.467739	0.380589
1	161713_f_at	prostaglandin F receptor	Ptgfr	0.418729	0.592657	0.56275	0.074874	0.107648	0.243514
1	161719_f_at	RIKEN cDNA 1500034J01 gene	1500034J01Rik	0.463641	0.502246	0.633093	0.174133	0.357507	0.343741
1	161740_r_at	recombination activating gene 1	Rag1	0.59198	0.456365	0.698123	0.211299	0.423291	0.291531
1	161747_i_at	myosin Vb	Myo5b	0.497496	0.560471	0.542005	0.246487	0.3102	0.338282
1	161778_i_at	ral guanine nucleotide dissociation stimulator	Ralgds	0.810549	0.915382	1.0276	0.58556	0.70126	0.478
1	161788_f_at	endothelial differentiation sphingolipid G-protein-coupled receptor 1	Edg1	0.986999	0.984412	1.01064	0.616712	0.745192	0.420167
1	161817_f_at	RIKEN cDNA 4930422J18 gene	4930422J18Rik	1.34376	3.03197	1.25978	0.984873	0.003785	0.066862
1	161826_r_at	glutamate-ammonia ligase (glutamine synthase)	Glul	0.648999	0.600877	0.694653	0.361046	0.475208	0.45723
1	161859_f_at	synuclein gamma	Sncg	1.88245	1.79573	2.51536	0.103788	0.084642	0.216519
1	161870_at	ubiquitin specific protease 15	Usp15	0.331039	0.199921	0.324623	-0.121176	0.078735	-0.124137
1	161898_i_at	metaxin 1	Mtx1	0.437058	0.288941	0.258942	-0.100635	0.119669	0.130698
1	161907_s_at	tenascin XB	Tnxb	1.56173	1.53791	1.34873	0.245617	0.454517	0.631602
1	161913_r_at	---	---	0.745694	0.756225	0.699756	0.132438	0.533984	0.216897
1	161914_s_at	lymphocyte specific 1	Lsp1	1.42957	0.637793	0.894402	-0.70276	0.59751	0.043396
1	161934_f_at	stathmin-like 3	Stmn3	0.823955	0.752124	0.969375	0.55096	0.722793	0.526991
1	161984_f_at	procollagen type III alpha 1	Col3a1	3.40826	3.01614	3.49751	1.07348	2.50564	2.5227
1	161988_f_at	low density lipoprotein receptor-related protein associated protein 1	Lrpap1	0.560725	0.326254	0.265031	0.190389	0.019078	-0.054215
1	161998_f_at	N-myc downstream regulated 4	Ndr4	0.976845	0.694347	0.846116	0.44633	0.436682	0.253678
1	162034_r_at	anthrax toxin receptor 2	Antxr2	0.6314	0.528427	0.767666	0.336459	0.195148	0.336459
1	162089_r_at	talin	Tln	0.246207	0.142747	0.331386	-0.264261	0.082943	-0.04997
1	162098_i_at	Mus musculus Similar to CDC91 cell division cycle 91-like 1 (S. cerevisiae) clone IMAGE:5374066 mRNA partial cds	---	0.228498	0.424128	0.376165	0.071667	0.212207	0.073882
1	162166_f_at	vesicular membrain protein p24	Vmp	1.34977	1.38205	0.774431	-0.18198	-0.18472	-0.061983
1	162192_f_at	chromogranin A	Chga	1.99987	1.78059	2.11399	1.48803	0.917212	1.26404
1	162204_r_at	Notch gene homolog 1 (Drosophila)	Notch1	1.32387	0.898527	0.393657	0.185514	0.433175	0.108305
1	162261_f_at	zona pellucida glycoprotein 2	Zp2	0.247841	0.311152	0.198595	-0.070458	0.064329	0.101968
1	162308_f_at	crystallin alpha B	Cryab	1.0335	1.05103	1.02893	0.698226	0.693479	0.612216
1	162321_f_at	BarH-like homeobox 1	Barx1	2.00813	2.56007	1.71517	0.165869	0.527081	0.372278
1	162326_at	---	---	0.785007	0.731521	0.607315	0.22675	0.472232	0.40524
1	162342_at	fatty acid binding protein 1 liver	Fabp1	0.914198	0.938445	1.00652	0.720067	0.798275	0.727737
1	162347_f_at	biglycan	Bgn	1.01335	0.819459	1.04738	0.326969	0.686168	0.448501
1	162362_f_at	tenascin C	Tnc	0.913282	0.63633	0.392066	0.117194	0.163954	0.096005
1	162365_i_at	C1q and tumor necrosis factor related protein 1	C1qtnf1	0.455611	0.403497	0.479837	0.141344	0.30973	0.280024
1	162448_f_at	crystallin alpha C	Cryac	0.506565	0.490141	0.309773	0.12277	-0.014008	0.11154
1	162468_at	ras homolog gene family member C	Arhc	0.430125	0.56792	0.535919	0.174806	0.356806	0.277869
1	162493_r_at	general transcription factor II I	Gtf2i	0.581614	0.61735	0.761758	0.376557	0.539858	0.259357
1	92202_g_at	Mus musculus transcribed sequence with strong similarity to protein sp:Q05516 (H.sapiens) Z145_HUMAN Zinc finger protein PLZF (Promyelocytic leukemia zinc finger protein) (Zinc finger protein 145)	---	2.0781	3.01671	2.03499	0.283574	0.081803	-0.154734
1	92223_at	complement component 1 q subcomponent gamma polypeptide	C1qg	1.59267	1.17967	0.998498	0.93836	0.631186	0.843861
1	92224_at	tetranectin (plasminogen binding protein)	Tna	0.995624	0.850056	0.888063	0.448636	0.632955	0.723476
1	92225_f_at	RNA polymerase 1-2	Rpo1-2	1.6363	0.7847	0.761617	0.139684	0.148876	-0.009979
1	92241_at	RIKEN cDNA 1500041O16 gene	1500041O16Rik	0.50543	1.01008	0.704491	0.114345	0.251289	-0.118733
1	92270_at	trophinin	Tro	0.525712	0.662707	0.539767	0.297188	0.348626	0.348626
1	92276_at	mitogen-activated protein kinase kinase kinase 6	Map3k6	1.2501	-0.015688	1.20722	-0.141729	-0.175375	-0.299523
1	92289_at	protein tyrosine phosphatase receptor type B	Ptprb	2.36509	1.27623	1.48802	0.569857	0.716207	0.444829
1	92348_at	thyroid hormone receptor alpha	Thra	0.940174	0.776542	1.2267	0.06802	-0.014979	-0.032523
1	92361_at	ELAV (embryonic lethal abnormal vision Drosophila)-like 4 (Hu antigen D)	Elavl4	0.281179	0.450502	0.414747	0.066957	0.17666	0.05858
1	92366_at	laminin alpha 2	Lama2	2.35459	0.823586	1.53944	0.072151	0.396921	0.347676
1	92397_at	centaurin gamma 2	Centg2	0.487252	0.898904	0.684342	0.468138	0.324155	0.283011
1	92407_at	myomesin 1	Myom1	0.861402	1.40029	1.66931	0.408484	0.597163	0.116802
1	92496_at	vesicle-associated membrane protein 5	Vamp5	1.35354	1.50961	0.794985	0.749252	0.637962	0.406571
1	92514_at	BarH-like homeobox 1	Barx1	1.7835	2.95407	1.88631	0.20541	0.468145	0.522664
1	92518_at	neogenin	Neo1	0.34269	0.327448	0.344547	0.131976	0.216896	0.139406
1	92535_at	early B-cell factor 1	Ebf1	0.730339	0.681232	0.537204	0.203464	0.445778	0.259661
1	92559_at	vascular cell adhesion molecule 1	Vcam1	3.57289	3.78595	2.32556	0.258656	0.373177	0.133839
1	92560_g_at	vascular cell adhesion molecule 1	Vcam1	0.727994	1.27419	1.112	0.342406	0.657804	0.494914
1	92563_at	leucine rich repeat (in FLII) interacting protein 1	Lrrfip1	1.14505	1.10615	0.873221	0.76388	0.713289	0.404634
1	92652_at	Notch gene homolog 4 (Drosophila)	Notch4	0.348227	1.89152	1.3179	0.011816	0.18833	0.162885
1	92702_at	astrotactin 1	Astn1	0.516223	0.534719	1.11349	0.277072	0.077443	0.243597
1	92705_at	T-box 2	Tbx2	0.376754	0.435878	0.455183	0.233087	0.269339	0.225861
1	92725_at	growth arrest specific 8	Gas8	0.245327	0.251274	0.357556	-0.152721	0.011601	-0.131432
1	92742_at	small chemokine (C-C motif) ligand 11	Ccl11	0.751896	0.56839	0.672432	0.11987	0.24567	0.295426
1	92756_r_at	secretin	Sct	0.706106	0.681561	0.879866	0.464293	0.564247	0.410594
1	92820_at	ubiquitin specific protease 2	Usp2	0.700829	0.330194	0.499329	0.193061	0.02197	-0.120245
1	92821_at	ubiquitin specific protease 2	Usp2	1.70703	0.892901	1.59151	0.405664	0.528178	0.822218
1	92836_at	elastin	Eln	3.20599	1.59045	2.12717	-0.181531	0.598447	0.544171
1	92852_at	fibronectin 1	Fn1	1.92813	2.07194	1.93935	0.294092	0.663667	0.123368
1	92892_at	vesicular membrain protein p24	Vmp	1.21331	0.962586	0.178887	0.102558	0.039731	0.132666
1	92927_at	ets variant gene 1	Etv1	1.14417	2.37605	2.5635	0.321531	0.20024	0.098644
1	92981_at	secretogranin II	Scg2	1.62803	1.99862	1.38445	0.525065	0.286487	0.329726
1	92987_at	solute carrier family 4 (anion exchanger) member 3	Slc4a3	0.638084	1.2381	0.939849	-0.0291	0.230579	0.323725
1	92996_at	SRY-box containing gene 17	Sox17	0.491167	1.20393	0.490234	-0.162193	0.170619	-0.180564
1	93040_at	FXYD domain-containing ion transport regulator 1	Fxyd1	2.45676	2.21631	1.60161	0.264895	0.621203	0.668418
1	93054_at	RIKEN cDNA 1110054N06 gene	1110054N06Rik	0.761986	0.996846	1.37365	0.591442	0.693967	0.556442
1	93061_at	integrin alpha 7	Itga7	1.30669	0.951322	1.36564	0.583951	0.747388	0.710368
1	93077_s_at	lymphocyte antigen 6 complex locus C	Ly6c	1.06128	0.767864	0.66296	0.079605	0.059821	0.104512
1	93078_at	lymphocyte antigen 6 complex locus A	Ly6a	3.47067	3.28864	3.49001	1.27782	1.76607	1.97705
1	93084_at	solute carrier family 25 (mitochondrial carrier; adenine nucleotide translocator) member 4	Slc25a4	2.26699	2.09095	1.68629	0.364748	-0.056192	0.283992
1	93087_r_at	Mus musculus transcribed sequence with moderate similarity to protein sp:Q9UHP3 (H.sapiens) UBPP_HUMAN Ubiquitin carboxyl-terminal hydrolase 25 (Ubiquitin thiolesterase 25) (Ubiquitin-specific processing protease 25) (Deubiquitinating enzyme 25) (USP on chromosome 21)	---	0.581011	0.83083	0.79515	0.098505	0.47653	0.309281
1	93094_at	cerebellar degeneration-related 2	Cdr2	1.5246	1.95194	0.360288	-0.077769	0.140246	0.026114
1	93100_at	actin alpha 2 smooth muscle aorta	Acta2	6.61678	6.50253	6.37494	0.976462	2.94431	3.26669
1	93102_f_at	actin gamma 2 smooth muscle enteric	Actg2	3.75295	4.19438	3.49348	-0.106227	0.390963	0.266902
1	93109_f_at	serine (or cysteine) proteinase inhibitor clade A member 1d	Serpina1d	0.428614	0.454769	0.737087	0.187937	0.317037	0.194031
1	93126_at	creatine kinase brain	Ckb	2.23658	2.82657	2.01575	1.54298	1.11225	0.992182
1	93130_at	RIKEN cDNA 2600005C20 gene	2600005C20Rik	0.101861	0.153441	0.41329	-0.028768	-0.019209	-0.14198
1	93153_at	adenosine deaminase RNA-specific B1	Adarb1	1.39058	0.662234	0.460981	0.072703	0.286804	0.13402
1	93187_at	RIKEN cDNA 2210023F24 gene	2210023F24Rik	1.69182	1.9382	1.65192	0.610752	0.561538	0.749789
1	93188_at	dickkopf homolog 3 (Xenopus laevis)	Dkk3	1.38185	3.25947	2.66254	0.276116	0.638773	0.441867
1	93195_at	malignant fibrous histiocytoma amplified sequence 1	Mfhas1	2.16561	0.625931	2.19501	0.639064	0.379016	0.090144
1	93324_at	zinc finger protein 36 C3H type-like 1	Zfp36l1	1.43635	1.14743	1.50495	0.755948	-0.042174	0.623295
1	93352_at	transglutaminase 2 C polypeptide	Tgm2	0.467151	0.611307	0.655312	-0.058876	0.361204	-0.047402
1	93353_at	lumican	Lum	3.94913	2.74255	3.4716	0.435029	-0.01302	1.63315
1	93421_at	PFTAIRE protein kinase 1	Pftk1	1.70098	1.83337	0.349839	0.201417	0.349839	0.029844
1	93431_at	dystrophia myotonica kinase B15	Dm15	2.58352	3.03549	2.62677	0.340008	0.572211	0.266421
1	93448_at	RIKEN cDNA E330036I19 gene	E330036I19Rik	0.856895	0.517147	0.639877	0.373408	0.373408	0.342157
1	93455_s_at	bone morphogenetic protein 4	Bmp4	0.985446	0.884923	0.820371	0.610513	0.641186	0.095702
1	93467_at	RIKEN cDNA B430218L07 gene	B430218L07Rik	0.964252	1.2992	1.56931	1.06719	0.320843	0.323637
1	93480_at	RIKEN cDNA 2210021K23 gene	2210021K23Rik	0.728208	0.357807	0.880644	0.127647	0.136854	0.033602
1	93482_at	RIKEN cDNA 9530072E15 gene	9530072E15Rik	4.52222	4.32663	3.07622	0.358941	0.728959	1.12598
1	93497_at	complement component 3	C3	4.65791	4.58105	4.44231	0.873667	1.03368	0.586362
1	93534_at	decorin	Dcn	6.97325	6.85091	6.99244	4.16817	5.33312	3.77384
1	93541_at	transgelin	Tagln	7.24915	7.27161	7.10071	0.886824	2.66532	2.94765
1	93626_at	ATP-binding cassette sub-family G (WHITE) member 2	Abcg2	3.12621	2.4334	1.6248	0.505583	0.459955	0.246165
1	93682_at	LIM domain binding 2	Ldb2	1.50869	1.02666	1.73999	0.615692	0.239276	0.271252
1	93693_at	RIKEN cDNA F830020C16 gene	F830020C16Rik	1.62688	1.48438	0.463434	0.485308	0.335748	0.112559
1	93866_s_at	matrix gamma-carboxyglutamate (gla) protein	Mglap	4.07932	3.86967	3.89773	0.379086	0.21094	0.207392
1	93921_at	HLA-B-associated transcript 3	Bat3	0.322192	0.48606	0.44935	0.043365	0.164816	0.256835
1	93996_at	cytochrome P450 family 2 subfamily e polypeptide 1	Cyp2e1	1.65106	0.944351	0.683445	0.299371	0.36359	0.323405
1	94006_at	5-azacytidine induced gene 2	Azi2	0.980029	0.613837	0.471954	0.264428	-0.226162	-0.264675
1	94027_at	Mus musculus 13 days embryo spinal cord cDNA RIKEN full-length enriched library clone:G630020J15 product:unclassifiable full insert sequence	---	2.58761	2.59246	2.65234	1.48872	1.65817	1.1741
1	94028_f_at	CD84 antigen	Cd84	0.484225	0.506017	0.608897	0.213251	0.41678	0.226617
1	94138_s_at	fucosyltransferase 7	Fut7	0.223316	0.33159	0.317922	-0.031217	0.119372	0.001508
1	94222_at	insulin-like growth factor binding protein 4	Igfbp4	0.825262	1.09838	1.00247	0.519707	0.726857	0.438803
1	94289_r_at	melanoma antigen family D 2	Maged2	2.06558	1.72137	1.06654	0.67199	1.09322	0.443906
1	94307_at	fibulin 1	Fbln1	1.37665	1.35974	1.40012	0.179322	0.535659	1.2424
1	94308_at	fibulin 1	Fbln1	1.14801	1.04347	1.27612	0.778874	0.328071	0.079672
1	94345_at	interleukin 6 signal transducer	Il6st	3.58731	3.66823	1.30737	0.792637	0.849847	0.231645
1	94354_at	ATP-binding cassette sub-family A (ABC1) member 1	Abca1	3.08109	2.90697	2.49068	-0.075715	0.391988	1.60283
1	94377_at	guanine nucleotide binding protein (G protein) gamma 11	Gng11	0.52795	0.545537	0.711468	0.020456	0.379562	0.025535
1	94394_at	Harvey rat sarcoma oncogene subgroup R	Rras	2.00154	1.67546	2.00677	0.242331	0.843464	0.175332
1	94429_at	eukaryotic translation elongation factor 1 alpha 2	Eef1a2	0.679536	0.416974	1.07494	0.122878	0.299798	0.21381
1	94432_at	sialyltransferase 1 (beta-galactoside alpha-2 6-sialyltransferase)	Siat1	1.89212	2.68213	1.11974	-0.005614	0.299144	0.299111
1	94492_at	destrin	Dstn	3.20976	3.25604	2.97787	2.59951	2.10033	2.38288
1	94493_at	claudin 3	Cldn3	0.157755	0.241487	0.147918	-0.119413	0.047124	-0.069016
1	94520_at	RIKEN cDNA 2610003J06 gene	2610003J06Rik	0.519673	0.646066	0.59096	0.193691	0.376265	0.373893
1	94545_at	reticulon 1	Rtn1	1.58105	1.95167	1.92556	0.517184	-0.027382	0.064659
1	94712_at	vascular endothelial growth factor C	Vegfc	1.66086	1.94839	0.764731	0.057042	0.088755	0.119475
1	94780_at	zinc finger protein 288	Zfp288	1.33658	2.01665	3.01139	0.482379	0.368051	0.465597
1	94791_s_at	leukocyte tyrosine kinase	Ltk	0.216447	0.11004	0.313068	0.011168	-0.089844	-0.03283
1	94813_at	growth arrest specific 1	Gas1	2.41664	0.81036	1.44062	0.477385	0.461308	0.176049
1	94902_at	superoxide dismutase 3 extracellular	Sod3	0.713949	0.757715	0.929529	0.376253	0.423508	0.429087
1	94906_at	alcohol dehydrogenase 1 (class I)	Adh1	2.0478	2.52877	1.8461	1.2016	0.611629	0.519348
1	94930_at	thrombospondin 2	Thbs2	0.426238	0.604118	0.467935	0.201871	0.340148	0.298482
1	95027_at	ubiquitin specific protease 21	Usp21	1.1006	1.32958	0.655655	0.487761	0.58867	0.43015
1	95079_at	platelet derived growth factor receptor alpha polypeptide	Pdgfra	3.07431	3.73382	2.0414	1.48984	0.896073	2.16086
1	95104_at	syndecan 2	Sdc2	0.423686	0.886813	0.533785	0.224187	0.233357	0.103419
1	95112_f_at	peptidylprolyl isomerase (cyclophilin)-like 2	Ppil2	0.803509	0.636965	0.651473	0.457149	0.039686	0.460679
1	95125_f_at	ring-box 1	Rbx1	0.803912	0.684759	0.626812	0.135133	0.486541	0.207676
1	95184_f_at	---	---	2.0541	2.3912	1.88883	0.811202	1.0332	1.23788
1	95308_at	adenylate cyclase 4	Adcy4	0.369495	0.591585	0.457153	0.0138	0.123908	0.119919
1	95325_at	pleckstrin homology Sec7 and coiled-coil domains 1	Pscd1	0.212598	0.426232	0.501917	0.023812	0.181344	0.140605
1	95332_at	5-hydroxytryptamine (serotonin) receptor 2B	Htr2b	0.555306	0.741144	0.255793	-0.152661	-0.002679	0.034877
1	95557_at	bone morphogenetic protein 1	Bmp1	0.941213	0.498651	0.573073	0.12624	0.410405	0.127159
1	95584_at	developmental pluripotency associated 2	Dppa2	0.179541	0.468118	0.530758	0.041126	0.084409	-0.112019
1	95618_at	DNA segment Chr 6 ERATO Doi 32 expressed	D6Ertd32e	1.3183	0.76426	1.16006	0.680638	0.449762	0.30303
1	95669_g_at	stathmin-like 2	Stmn2	1.85536	1.16761	1.90997	-0.019147	0.488661	0.317701
1	95670_at	stathmin-like 2	Stmn2	4.93228	3.86117	4.41114	0.268099	0.168633	0.385887
1	95723_r_at	RIKEN cDNA 2610009E16 gene	2610009E16Rik	0.304847	0.196911	0.367099	-0.019737	0.114028	0.095761
1	95806_f_at	chymase 2 mast cell	Cma2	2.07308	2.23899	1.43098	-0.074152	0.34912	0.898655
1	95876_at	D4 zinc and double PHD fingers family 3	Dpf3	0.380524	0.238088	0.435389	0.03974	0.216703	0.115225
1	96049_at	biglycan	Bgn	2.7009	1.92406	1.58738	0.561561	0.717063	0.984432
1	96088_at	N-myc downstream regulated 2	Ndr2	2.0261	1.3778	0.884439	0.485378	0.787129	0.536817
1	96109_at	Kruppel-like factor 2 (lung)	Klf2	1.15184	0.95701	0.893665	0.260678	0.179518	0.069607
1	96144_at	inhibitor of DNA binding 4	Idb4	0.732085	0.347767	0.457353	0.00872	0.277387	0.141524
1	96146_at	B-cell translocation gene 3	Btg3	2.53454	2.71381	2.01669	1.34291	2.03166	0.201683
1	96204_at	SH3-binding domain glutamic acid-rich protein	Sh3bgr	0.621242	0.687859	0.858117	0.385236	0.532266	0.440973
1	96205_at	SH3-binding domain glutamic acid-rich protein	Sh3bgr	2.67842	2.05271	3.56965	0.304121	0.739448	0.328166
1	96208_at	RIKEN cDNA 6430596G11 gene	6430596G11Rik	1.86694	0.971357	1.45521	0.331334	0.139666	-0.109559
1	96244_at	ubiquitin carboxy-terminal hydrolase L1	Uchl1	0.300407	0.775484	0.345963	-0.117543	0.203379	-0.145617
1	96551_at	C-type (calcium dependent carbohydrate recognition domain) lectin superfamily member 9	Clecsf9	0.150406	0.205839	0.170322	-0.05061	-0.035636	0.042828
1	96703_at	melanoma antigen family D 1	Maged1	2.01289	1.46752	1.39871	1.00144	0.123681	1.04001
1	96736_at	RIKEN cDNA 9430020K16 gene	9430020K16Rik	2.1375	1.90654	1.52616	0.120475	-0.003217	-0.793993
1	96742_at	dermatopontin	Dpt	1.04459	0.979097	0.9564	0.551694	0.569425	0.831554
1	96774_at	pleckstrin homology domain containing family C (with FERM domain) member 1	Plekhc1	2.59298	2.29388	1.36883	0.244814	0.116846	0.017043
1	96812_at	smoothened homolog (Drosophila)	Smo	0.784748	0.579354	0.660847	0.420018	0.274047	0.346476
1	96818_at	deltex 2 homolog (Drosophila)	Dtx2	0.728735	0.444606	0.708499	0.111406	0.345756	0.345756
1	96920_at	protease serine 11 (Igf binding)	Prss11	3.95146	3.06103	2.14717	1.67342	0.200935	2.08759
1	96926_at	SPARC related modular calcium binding 2	Smoc2	1.96945	2.09688	0.880029	0.370235	0.490587	0.30692
1	96939_at	myosin light polypeptide 9 regulatory	Myl9	5.55077	5.66484	5.61233	0.355535	1.20748	0.961783
1	96954_at	serine/threonine kinase 24 (STE20 homolog yeast)	Stk24	0.467528	0.486007	0.599739	0.150557	0.303568	0.311121
1	97004_at	---	---	0.399124	0.381025	0.491079	0.14933	0.298236	0.218535
1	97082_at	pink-eyed dilution	p	0.835889	0.220598	0.470042	-0.041286	0.095823	0.059576
1	97101_at	cDNA sequence BC037527	BC037527	0.501542	0.468584	0.613746	0.375455	0.286626	0.301125
1	97112_at	MRV integration site 1	Mrvi1	2.19514	1.37817	2.19434	-0.334945	-0.158986	-0.236307
1	97222_at	RAB6 member RAS oncogene family	Rab6	0.736578	0.656449	0.807554	0.23632	0.579755	0.428366
1	97297_at	RIKEN cDNA 1500036F01 gene	1500036F01Rik	1.784	0.982698	2.24893	0.777757	0.489829	0.042121
1	97317_at	ectonucleotide pyrophosphatase/phosphodiesterase 2	Enpp2	3.63998	3.42921	3.57543	0.926317	0.380079	0.130471
1	97336_at	cathepsin F	Ctsf	1.98534	2.16905	1.19833	0.830863	0.414111	0.525514
1	97347_at	latent transforming growth factor beta binding protein 4	Ltbp4	1.49516	2.73975	2.61094	0.868335	1.04008	0.141475
1	97402_at	thioether S-methyltransferase	Temt	1.06352	0.628719	0.324241	-0.033922	0.219942	0.132258
1	97429_at	SNF related kinase	Snrk	0.236989	0.939278	1.31753	0.143464	-0.185828	-0.193471
1	97487_at	serine (or cysteine) proteinase inhibitor clade E member 2	Serpine2	1.59358	0.894956	1.68433	0.353571	0.429501	0.3776
1	97496_f_at	RIKEN cDNA 6330514M23 gene	6330514M23Rik	4.59677	5.04188	4.60107	1.44055	2.98369	0.814441
1	97510_at	monoglyceride lipase	Mgll	0.722923	0.742561	0.499009	0.298574	0.449794	0.455147
1	97521_at	argininosuccinate synthetase 1	Ass1	0.7769	0.924393	1.0424	0.175153	0.512911	0.512911
1	97533_at	Fc receptor IgG alpha chain transporter	Fcgrt	0.372493	0.278411	0.601874	0.098415	0.034067	0.178073
1	97550_at	histone deacetylase 7A	Hdac7a	0.228112	0.466606	0.448935	-0.187578	0.142475	-0.06369
1	97659_r_at	insulin I	Ins1	0.435502	0.391896	0.508828	0.12806	0.316954	0.245252
1	97775_at	Mus musculus transcribed sequences	---	0.220121	0.319437	0.367483	0.027939	0.106455	0.169699
1	97885_at	RIKEN cDNA 1810009M01 gene	1810009M01Rik	3.02478	3.00352	3.27082	1.62165	1.65521	2.01553
1	97933_at	RIKEN cDNA 2300006M17 gene	2300006M17Rik	0.643224	0.301222	0.226169	-0.026286	0.006121	0.127097
1	97983_s_at	syntaxin binding protein 1	Stxbp1	0.244206	0.39756	0.28228	-0.111156	0.139492	-0.207186
1	97985_f_at	Mus musculus 0 day neonate thymus cDNA RIKEN full-length enriched library clone:A430045K06 product:hypothetical Type I antifreeze protein containing protein full insert sequence	---	1.55769	0.907142	1.12415	0.529462	0.257922	-0.053146
1	97990_at	myosin heavy chain 11 smooth muscle	Myh11	7.17721	7.57508	7.14462	0.860501	1.55418	1.59849
1	97997_at	secreted frizzled-related sequence protein 1	Sfrp1	2.59425	2.85012	1.80093	0.172262	0.510828	0.225149
1	98008_at	chemokine (C-X3-C motif) ligand 1	Cx3cl1	0.850782	0.642208	0.725723	0.275663	0.396776	0.150329
1	98011_at	gamma-aminobutyric acid (GABA-B) receptor 1	Gabbr1	1.0039	0.969313	1.65826	0.60722	0.559465	0.560707
1	98019_at	transforming growth factor beta 1 induced transcript 1	Tgfb1i1	0.931714	1.25031	1.11444	0.516762	0.474467	0.516222
1	98036_at	expressed sequence AI504298	AI504298	0.357209	0.509281	0.788727	-0.162701	-0.061581	-0.129978
1	98053_at	tyrosine 3-monooxygenase/tryptophan 5-monooxygenase activation protein beta polypeptide	Ywhab	0.711006	0.417627	0.684941	-0.025465	0.260999	0.241611
1	98331_at	procollagen type III alpha 1	Col3a1	3.87767	3.91482	3.71661	1.75728	2.94754	2.55142
1	98355_at	hypothetical protein E230012M21	E230012M21	0.69169	0.538276	0.507178	0.147893	0.358451	0.050459
1	98356_at	Mus musculus transcribed sequences	---	0.245009	0.387645	0.529318	0.160113	-0.107499	-0.029578
1	98434_at	Rho guanine nucleotide exchange factor (GEF7)	Arhgef7	1.25789	0.532652	1.70572	-0.42613	0.222419	-0.681156
1	98454_at	paralemmin	Palm	1.09756	0.790645	1.26771	0.186123	0.540586	0.377677
1	98465_f_at	interferon activated gene 204	Ifi204	1.38621	2.08394	1.23672	0.100072	0.705531	0.621657
1	98475_at	matrilin 2	Matn2	1.25015	0.513524	0.80816	0.300742	0.230218	0.181927
1	98496_at	glycogen synthase 1 muscle	Gys1	0.842811	0.7899	0.833384	0.253756	0.363083	0.373193
1	98507_at	nuclear receptor subfamily 1 group D member 1	Nr1d1	1.61994	1.36485	1.65597	0.858218	0.596853	-0.037534
1	98559_at	smoothelin	Smtn	1.0732	1.6602	1.20135	0.196067	0.413389	0.207895
1	98589_at	adipose differentiation related protein	Adfp	1.19841	1.37201	0.931091	0.879953	0.523534	0.454722
1	98599_at	hepatoma-derived growth factor related protein 2	Hdgfrp2	1.15551	0.678072	0.104357	0.082699	-0.124688	-0.396476
1	98623_g_at	insulin-like growth factor 2	Igf2	2.27763	2.59276	3.31231	0.72494	0.751154	0.230405
1	98924_at	ADP-ribosyltransferase 3	Art3	1.43727	2.33259	1.41825	0.435912	1.21657	0.296102
1	99010_at	immunoglobulin superfamily containing leucine-rich repeat	Islr	2.48976	1.70629	1.25968	0.307722	0.467941	0.302548
1	99032_at	RAS dexamethasone-induced 1	Rasd1	1.23174	1.14859	1.21257	-0.219951	0.59926	0.152236
1	99053_at	intercellular adhesion molecule 2	Icam2	1.35111	1.61037	1.53876	0.139055	0.52811	0.325786
1	99057_at	thymus cell antigen 1 theta	Thy1	1.35816	1.54962	2.22848	0.215748	0.605187	0.424456
1	99081_at	serine (or cysteine) proteinase inhibitor clade G member 1	Serping1	2.59599	3.61392	3.78081	0.185848	0.886641	0.137178
1	99087_at	DNA segment Chr 10 ERATO Doi 749 expressed	D10Ertd749e	1.31196	0.146905	1.31682	0.059605	0.138619	-0.746453
1	99136_at	AXL receptor tyrosine kinase	Axl	0.984148	1.12434	1.28055	0.616345	0.726844	0.702474
1	99184_at	cysteine sulfinic acid decarboxylase	Csad	1.49179	0.702931	1.07886	0.612178	0.45906	0.505427
1	99331_at	aortic preferentially expressed gene 1	Apeg1	1.30134	0.543602	1.43928	-0.171547	-0.158327	0.254908
1	99439_at	MAS1 oncogene	Mas1	0.244908	0.411509	0.245497	0.026086	0.142544	0.089505
1	99442_at	regulated endocrine-specific protein 18	Resp18	0.799894	1.01999	0.630576	0.115093	0.374617	0.233727
1	99444_at	receptor (calcitonin) activity modifying protein 2	Ramp2	0.985145	1.59501	0.926406	0.065843	0.258031	-0.11051
1	99453_at	phosphodiesterase 1A calmodulin-dependent	Pde1a	0.690707	0.537762	0.461643	0.267381	0.318677	0.147544
1	99475_at	suppressor of cytokine signaling 2	Socs2	1.24939	0.556774	0.67398	0.094379	0.039903	-0.917897
1	99494_at	serine (or cysteine) proteinase inhibitor clade I member 1	Serpini1	0.822428	0.800176	0.72129	0.468975	0.500959	0.5513
1	99517_at	microfibrillar associated protein 5	Mfap5-pending	0.26897	0.410443	0.411771	0.067614	0.196935	0.130397
1	99518_at	microfibrillar associated protein 5	Mfap5-pending	2.32694	1.64401	1.29335	0.2992	0.208263	0.074332
1	99524_at	solute carrier family 8 (sodium/calcium exchanger) member 1	Slc8a1	2.40944	2.24843	0.950831	0.021105	0.509765	0.271344
1	99549_at	osteoglycin	Ogn	1.24564	1.32226	2.85403	0.506181	0.420285	0.20654
1	99642_i_at	carboxypeptidase E	Cpe	5.5343	5.69148	4.69795	4.27309	0.320788	-0.4189
1	99643_f_at	carboxypeptidase E	Cpe	6.40985	6.60704	5.76241	5.27465	0.485454	0.277361
1	99644_at	zinc finger protein 289	Zfp289	0.715337	0.456293	0.428008	0.098527	-0.080525	-0.046985
1	99665_at	special AT-rich sequence binding protein 1	Satb1	0.442897	2.12246	1.37903	0.359754	0.251796	0.12729
1	99820_f_at	cat eye syndrome chromosome region candidate 5 homolog (human)	Cecr5	0.564974	0.452546	0.679471	0.108146	0.468045	0.004048
1	99823_r_at	DNA segment Chr 18 ERATO Doi 232 expressed	D18Ertd232e	0.637399	0.610689	1.15307	-0.164637	0.475888	0.320555
1	99830_at	Mus musculus cDNA clone IMAGE:6432820 partial cds	---	0.299564	0.417604	0.212412	-0.01807	0.134166	0.107633
1	99842_at	procollagen type XIX alpha 1	Col19a1	0.75821	0.513355	0.744114	0.136939	0.361512	0.433617
1	99844_at	frizzled homolog 9 (Drosophila)	Fzd9	0.15597	0.424124	0.337189	0.050997	0.041837	0.09293
1	99846_at	forkhead box F2	Foxf2	1.25198	0.626714	1.11632	0.299585	0.298396	0.064054
1	99931_at	laminin alpha 5	Lama5	0.644776	0.903486	1.04745	0.19395	0.469221	0.55961
1	99942_s_at	calponin 1	Cnn1	4.03693	3.69325	4.1293	0.303559	1.00742	0.41208
1	AFFX-MUR_b2_at	---	---	0.704117	0.580427	0.370667	-0.293	0.050228	0.401697
1	AFFX-MURINE_b1_at	---	---	1.61276	1.65891	1.53626	-0.114744	0.116035	0.942836
1	AFFX-MURINE_B2_at	---	---	0.885173	0.848433	0.915092	0.285283	0.367304	0.730259
1	AFFX-PheX-5_at	---	---	0.183192	0.163991	0.224813	-0.218849	0.078975	-0.097186
2	100342_i_at	tubulin alpha 1	Tuba1	0.644835	0.729541	1.00796	-0.587791	-1.0556	-1.38249
2	100513_at	development and differentiation enhancing	Ddef1	0.109335	0.467456	-0.000578	-0.240917	-0.063274	-0.376516
2	100548_at	phosphoprotein enriched in astrocytes 15	Pea15	0.458431	0.5768	0.267009	0.022451	-0.331017	-0.138746
2	100578_at	inosine 5'-phosphate dehydrogenase 2	Impdh2	0.698339	-0.357727	0.358871	-0.717353	-1.33759	-1.10803
2	100904_at	DNA segment Chr 14 ERATO Doi 209 expressed	D14Ertd209e	0.247506	-0.076472	0.188378	-0.273746	-0.083791	-0.238437
2	101110_at	procollagen type VI alpha 3	Col6a3	0.373754	1.56194	0.097681	-0.506762	-0.351186	-0.947651
2	101147_at	germinal center expressed transcript	Gcet	0.098687	0.432212	0.19339	-0.098673	-0.083722	-0.064202
2	101193_at	zinc finger protein interacting with K protein 1	Zik1	0.08424	0.124271	0.062888	-0.079313	-0.121973	-0.085687
2	101202_at	---	---	0.135403	0.334275	0.311676	-0.150086	-0.251877	0.034945
2	101255_at	ubiquitin B	Ubb	0.088122	0.159619	0.106302	-0.194808	-0.112427	-0.080856
2	101448_at	HGF-regulated tyrosine kinase substrate	Hgs	0.097518	0.071773	0.192294	-0.359118	-0.097551	-0.036125
2	101732_at	---	---	0.321294	0.217747	0.79004	-0.530083	-0.256978	-0.278429
2	101898_s_at	histocompatibility 2 Q region locus 10	H2-Q10	0.016861	0.208664	0.281712	-0.242748	-0.119535	-0.053074
2	102383_at	RIKEN cDNA 5730593F17 gene	5730593F17Rik	0.43169	0.085547	0.217908	-0.313926	-0.09845	-0.233927
2	102922_at	RIKEN cDNA 1110020B03 gene	1110020B03Rik	-0.826447	0.93401	0.616268	-0.657212	-1.34482	-1.0933
2	103580_at	cDNA sequence BC013529	BC013529	0.11984	-0.022138	-0.010302	-0.293922	-0.319745	-0.193647
2	104045_at	RIKEN cDNA 2610102M01 gene	2610102M01Rik	1.15533	1.74261	-0.011787	-1.20826	-0.734463	-0.528356
2	104109_at	F-box only protein 21	Fbxo21	0.324917	0.335116	-0.230921	-0.745212	-0.427252	-0.47494
2	104277_at	asparagine-linked glycosylation 2 homolog (yeast alpha-1 3-mannosyltransferase)	Alg2	0.139202	0.194219	0.231009	-0.221536	-0.075283	-0.076921
2	104314_r_at	RIKEN cDNA 1110032A03 gene	1110032A03Rik	0.380275	-0.094213	0.466882	-0.578233	-0.178058	-0.084358
2	104346_at	RIKEN cDNA 2610100E10 gene	2610100E10Rik	0.394632	-0.116843	0.439887	-0.48287	-0.096666	-0.243719
2	160066_at	LIM domains containing 1	Limd1	0.332536	0.022628	-0.031401	-0.572474	-0.338336	-0.623449
2	160253_at	RIKEN cDNA 1110004C05 gene	1110004C05Rik	0.249337	0.388975	0.288132	-0.720573	-0.546821	-0.975695
2	160288_at	microtubule-associated protein 1 light chain 3	Map1lc3	0.839673	0.874382	-0.713823	-1.17866	-1.39983	-0.706601
2	160378_at	RIKEN cDNA 1110006I15 gene	1110006I15Rik	-0.060913	0.465624	0.306598	-0.306197	-0.01171	-0.278966
2	160515_at	poly(A)-specific ribonuclease (deadenylation nuclease)	Parn	-0.048361	0.233418	0.228919	-0.086991	-0.258651	-0.086824
2	160862_at	protein tyrosine phosphatase 4a3	Ptp4a3	0.599081	0.436551	0.455671	-0.79138	-1.06401	-0.656328
2	160880_at	mitogen-activated protein kinase 8 interacting protein 3	Mapk8ip3	0.40611	0.393644	0.166837	-0.536516	0.123115	-0.124124
2	161287_f_at	MYB binding protein (P160) 1a	Mybbp1a	0.13759	0.018443	0.183996	-0.144781	-0.012799	-0.213646
2	161384_r_at	---	---	0.416387	0.424793	0.178539	-0.354561	-0.36804	-0.026247
2	162081_f_at	RIKEN cDNA 0610010E05 gene	0610010E05Rik	0.40474	-0.132943	0.153149	-0.241979	-0.257133	-0.588688
2	162138_s_at	neuronal pentraxin receptor	Nptxr	0.566246	1.3281	0.430463	-0.160024	-0.225723	-0.310366
2	162172_f_at	neural precursor cell expressed developmentally down-regulted gene 4	Nedd4	0.041149	0.07487	0.112359	-0.166584	-0.183527	-0.220746
2	92481_at	CHK2 checkpoint homolog (S. pombe)	Chek2	0.355378	0.686941	0.375037	-0.282764	0.0655	-0.373929
2	92995_at	visinin-like 1	Vsnl1	0.171493	-0.026728	0.074209	-0.258806	-0.087591	-0.128394
2	93092_at	histocompatibility 2 class II locus DMa	H2-DMa	0.133425	0.014151	0.178059	-0.130194	-0.047744	-0.13244
2	93121_at	ribosomal protein S24	Rps24	0.218701	0.243117	0.181423	-0.216581	0.021456	-0.092275
2	93328_at	histidine decarboxylase	Hdc	1.00852	1.60624	-0.120703	-0.142289	-1.32041	-0.414682
2	93622_at	mast cell protease 6	Mcpt6	1.01659	0.950488	0.507459	-1.67057	-0.553734	0.21646
2	93750_at	gelsolin	Gsn	0.815432	1.21762	-0.048328	-1.45764	-1.89728	0.264541
2	94056_at	stearoyl-Coenzyme A desaturase 1	Scd1	1.92291	0.976245	0.072441	-0.63084	-0.896743	-0.917842
2	94057_g_at	stearoyl-Coenzyme A desaturase 1	Scd1	2.36432	1.34686	0.070297	-0.052851	-1.97821	-1.598
2	94071_at	golgi SNAP receptor complex member 2	Gosr2	0.816419	0.157091	-0.344809	-1.18858	-1.44804	-0.614922
2	94072_g_at	golgi SNAP receptor complex member 2	Gosr2	0.137051	0.098689	-0.021146	-0.443731	-0.408434	-0.121936
2	94236_at	nischarin	Nisch	1.57273	0.795757	0.023922	-0.339041	-0.7195	-2.34016
2	94248_at	adaptor-related protein complex AP-1 mu subunit 1	Ap1m1	0.343882	0.080129	0.173294	-0.191675	-0.339308	-0.426048
2	94266_at	host cell factor C1 regulator 1 (XPO1-dependent)	Hcfc1r1	0.154005	0.157472	0.478435	0.032683	-0.411155	-0.10622
2	94466_f_at	CCAAT/enhancer binding protein alpha (C/EBP) related sequence 1	Cebpa-rs1	0.562961	0.210169	-0.191366	-0.737593	-1.37331	-2.19505
2	95124_i_at	ring-box 1	Rbx1	1.33122	0.855043	0.62174	-1.27648	-1.15693	0.347257
2	95150_at	RIKEN cDNA 2810052M02 gene	2810052M02Rik	0.284885	0.499521	0.046119	-0.476948	-0.459865	-0.266077
2	95395_at	RIKEN cDNA 9130022A11 gene	9130022A11Rik	0.355933	0.434448	-0.3722	-0.261369	-0.605997	-1.06853
2	95698_at	NADH dehydrogenase (ubiquinone) 1 beta subcomplex 7	Ndufb7	-0.04016	-0.002624	0.194425	-0.346351	-0.434446	-0.115328
2	95754_at	membrane-bound transcription factor protease site 1	Mbtps1	0.074107	0.175161	0.485309	-0.290077	0.013952	-0.094276
2	96207_at	RIKEN cDNA 2600014B10 gene	2600014B10Rik	-0.300363	0.335548	0.297156	-0.15411	-0.97084	-0.753437
2	96218_at	farnesyltransferase CAAX box beta	Fntb	0.225474	0.006262	-0.040712	-0.240783	-0.218214	-0.103064
2	96352_at	RIKEN cDNA 2400001E08 gene	2400001E08Rik	0.384151	0.429247	0.209658	-0.13158	-0.273578	0.064872
2	96666_at	N-terminal Asn amidase	Ntan1	0	0.47249	0.384359	0	-0.090702	-0.405806
2	96694_at	T-cell leukemia/lymphoma 1B 1	Tcl1b1	0.154223	0.109814	0.182637	-0.181703	-0.012051	-0.162235
2	96924_at	RIKEN cDNA 9430077D24 gene	9430077D24Rik	0.096515	0.297962	0.300718	-1.19142	-0.582882	0
2	96948_at	quininoid dihydropteridine reductase	Qdpr	0.037344	0.21441	0.563723	-0.073934	-0.655547	-0.736825
2	97167_g_at	elaC homolog 2 (E. coli)	Elac2	0.03793	0.247387	0.132457	-0.137619	-0.124203	-0.075014
2	97285_f_at	UBX domain-containing 2	Ubxdc2	1.21405	1.12487	0.801402	0.052489	-2.09433	0.069066
2	97374_at	RIKEN cDNA 2810025M15 gene	2810025M15Rik	0.066438	0.194799	0.054904	-0.083781	-0.154726	-0.195028
2	97473_at	---	---	0.451743	0.679858	-0.269614	-1.96245	-1.63015	-0.619539
2	97794_at	sema domain immunoglobulin domain (Ig) and GPI membrane anchor (semaphorin) 7A	Sema7a	0.046257	0.060194	0.012361	-0.141006	-0.080941	-0.262581
2	97967_at	Mus musculus mRNA for mKIAA0620 protein	---	0.047336	0.861036	0.906184	-0.350204	-0.176203	-0.333926
2	98063_at	glycosylation dependent cell adhesion molecule 1	Glycam1	0.017393	0.244334	0.305712	-0.138556	-0.06595	-0.088471
2	98405_at	serine (or cysteine) proteinase inhibitor clade B member 9	Serpinb9	0.449306	0.133873	0.489321	-0.575081	0.124037	-0.451417
2	98553_at	sarcolemma associated protein	Slmap	0.579144	0.711144	0.066619	-0.67422	-1.50903	-1.37546
2	98604_at	novel nuclear protein 1	Nnp1	0.407187	1.00835	0.194487	0.077782	-1.4861	-0.813145
2	98969_at	ATP-binding cassette sub-family D (ALD) member 1	Abcd1	0.295081	0.182117	0.097456	-0.25037	0.044102	-0.202419
2	99051_at	S100 calcium binding protein A4	S100a4	0.013689	0.135074	0.111441	-0.095745	-0.347467	-0.101788
2	99586_at	cystatin C	Cst3	1.16559	0.780889	0.918469	-0.4088	-0.945133	-1.75432
2	99876_at	src-like adaptor	Sla	-0.047611	0.226907	-0.036565	-0.28391	-0.300891	-0.171772
2	99949_at	double C2 alpha	Doc2a	0.333219	0.747394	0.78242	-0.240256	-0.132485	-0.370335
3	100033_at	mutS homolog 2 (E. coli)	Msh2	0.157113	-0.520837	-1.0005	-1.39984	-1.86782	-1.19499
3	100148_at	CCCTC-binding factor	Ctcf	0.083906	-0.01939	-1.76977	-1.95168	-2.10644	-1.72164
3	100151_at	tumor differentially expressed 1	Tde1	-1.36446	-1.11545	-1.88348	-1.9635	-2.13059	-1.95216
3	100468_g_at	lymphoblastomic leukemia	Lyl1	-4.38702	-3.59228	-3.61408	-5.12448	-4.52217	-5.06373
3	100508_at	manic fringe homolog (Drosophila)	Mfng	-0.878217	-0.313637	-0.658332	-1.16455	-0.964116	-0.996335
3	100539_at	RIKEN cDNA 2410041A17 gene	2410041A17Rik	-2.77952	-1.98578	-1.84412	-3.42251	-3.30811	-3.42092
3	100566_at	insulin-like growth factor binding protein 5	Igfbp5	-0.578458	0.097391	-0.472131	-2.21459	-1.4447	-2.80956
3	100616_at	centromere autoantigen A	Cenpa	-0.490464	-0.363629	-0.461614	-0.708299	-0.595512	-0.68955
3	100885_at	NIMA (never in mitosis gene a)-related expressed kinase 2	Nek2	-1.43339	-1.35603	-1.41538	-1.70158	-1.6145	-1.51733
3	100901_at	host cell factor C1	Hcfc1	-0.315513	-0.269506	-0.249253	-0.555202	-0.485322	-0.558966
3	101000_at	ornithine decarboxylase antizyme 2	Oaz2	-0.335306	-0.704808	-0.781486	-1.27479	-2.00606	-1.35318
3	101047_at	RIKEN cDNA 2410026K10 gene	2410026K10Rik	-2.84867	-2.78272	-2.57868	-3.68104	-2.88287	-4.03827
3	101123_at	integral membrane protein 2B	Itm2b	-0.801282	-0.81085	-0.731999	-0.906363	-1.7458	-1.89859
3	101487_f_at	lymphocyte antigen 6 complex locus E	Ly6e	-3.28191	-3.38491	-3.04549	-3.79799	-4.70839	-4.73172
3	101510_at	proteasome (prosome macropain) 28 subunit alpha	Psme1	-2.5718	-1.08438	-2.11704	-3.22801	-2.547	-3.27067
3	102033_at	testis specific protein kinase 1	Tesk1	-0.337659	-0.449271	-0.422193	-1.0944	-0.585708	-0.818174
3	102279_at	RIKEN cDNA 1300004C08 gene	1300004C08Rik	-0.695248	0.096848	0.071294	-1.13772	-1.14281	-1.13197
3	102384_at	RIKEN cDNA 2610209L14 gene	2610209L14Rik	-1.80922	-2.61094	-1.80766	-2.55457	-3.47215	-3.66485
3	102407_at	mast cell protease 5	Mcpt5	-0.224658	-0.107507	-0.994668	-4.56054	-2.29808	-1.62659
3	102408_g_at	mast cell protease 5	Mcpt5	-2.61844	-2.54707	-3.70376	-5.52483	-4.31365	-3.66831
3	102791_at	proteosome (prosome macropain) subunit beta type 8 (large multifunctional protease 7)	Psmb8	-2.01892	-2.11674	-2.74737	-4.36066	-2.80321	-4.51395
3	102895_at	RIKEN cDNA 4921518A06 gene	4921518A06Rik	0.485913	-0.303483	0.047768	-1.0628	-0.673996	-0.627804
3	103070_at	protein tyrosine phosphatase non-receptor type substrate 1	Ptpns1	-1.428	-1.42785	-1.33994	-1.65326	-1.64737	-1.6166
3	103101_at	TAR (HIV) RNA binding protein 2	Tarbp2	-0.190449	0.03412	0.357637	-0.299421	-0.256355	-0.450024
3	103223_at	RIKEN cDNA 5830406C15 gene	5830406C15Rik	-1.28442	-1.58192	-1.2512	-2.00734	-1.9188	-2.01044
3	103349_at	Yamaguchi sarcoma viral (v-yes-1) oncogene homolog	Lyn	-3.01623	-1.455	-2.20497	-3.26379	-3.29953	-3.24857
3	103510_at	solute carrier family 6 (neurotransmitter transporter betaine/GABA) member 12	Slc6a12	-2.07018	-1.80325	-2.00572	-2.40101	-2.24245	-2.31495
3	103567_at	RIKEN cDNA 2010313D22 gene	2010313D22Rik	0.050742	0.055609	-0.104347	-0.337873	-0.104347	-0.513677
3	103578_at	target of myb1 homolog (chicken)	Tom1	-0.656146	-0.326073	-0.499766	-0.748575	-0.748303	-1.01785
3	103934_at	solute carrier family 6 (neurotransmitter transporter GABA) member 13	Slc6a13	-0.346583	-0.377884	-0.500387	-0.805923	-0.52694	-0.6549
3	103935_at	ATPase Ca++ transporting ubiquitous	Atp2a3	-0.431783	-0.395657	-0.493472	-1.94488	-2.01495	-1.40432
3	103971_at	purinergic receptor P2X ligand-gated ion channel 1	P2rx1	-0.534378	-0.683641	-0.997243	-1.66431	-1.45576	-1.77602
3	104032_at	Mus musculus cDNA clone MGC:37981 IMAGE:5137303 complete cds	---	-0.400462	-0.594403	-0.409206	-0.922112	-0.919251	-0.748162
3	104087_at	DNA segment Chr 10 ERATO Doi 641 expressed	D10Ertd641e	-0.702347	0.24847	-0.737838	-1.54872	-1.14659	-1.02569
3	104297_at	importin 11	Ipo11	-1.0903	-0.491653	-1.44773	-2.34541	-2.16959	-1.62703
3	104390_at	acidic (leucine-rich) nuclear phosphoprotein 32 family member A	Anp32a	-0.285818	-0.707041	-0.476061	-1.11099	-0.888999	-2.19414
3	104395_at	RIKEN cDNA 1110033J02 gene	1110033J02Rik	-0.103088	0.121914	-0.34477	-0.631582	-0.35832	-0.734382
3	104409_at	glutamate receptor ionotropic kainate 5 (gamma 2)	Grik5	-0.025714	-0.363137	0.0283	-0.57172	-0.46727	-0.404642
3	104525_at	RIKEN cDNA 2810423O19 gene	2810423O19Rik	-0.467845	-0.121572	-0.006582	-0.927885	-1.11104	-0.900976
3	104648_at	phosphofurin acidic cluster sorting protein 1	Pacs1	-0.597179	-0.424781	-0.824721	-1.23628	-1.08907	-0.949755
3	104680_at	receptor (calcitonin) activity modifying protein 1	Ramp1	-1.04924	-0.792079	-1.1254	-2.29736	-1.23536	-1.74163
3	104749_at	ring finger protein 20	Rnf20	-1.17309	-0.879637	-1.17603	-1.38856	-1.25423	-1.49494
3	160167_at	nucleoporin 62	Nup62	-0.378215	-0.066586	-0.061132	-0.536105	-0.475019	-0.649727
3	160278_at	RIKEN cDNA 2810428I15 gene	2810428I15Rik	-0.360528	-0.735751	-0.232756	-1.00396	-1.2443	-1.44098
3	160308_at	moesin	Msn	-1.79789	-2.25222	-2.01164	-2.66038	-2.47409	-2.66152
3	160396_at	RIKEN cDNA 0610013I17 gene	0610013I17Rik	-0.526307	-0.502042	-0.666816	-1.01789	-0.81789	-0.955732
3	160414_at	RIKEN cDNA 1810073N04 gene	1810073N04Rik	-0.146015	-0.197631	-0.091364	-0.277857	-0.459606	-0.32322
3	160492_at	DEAD (Asp-Glu-Ala-Asp) box polypeptide 18	Ddx18	-1.25485	-1.12013	-1.29652	-1.61582	-1.53119	-1.44951
3	160512_at	cDNA sequence BC017643	BC017643	-0.283415	0.023438	-0.019229	-0.644244	-0.349796	-0.469305
3	160546_at	aldolase 3 C isoform	Aldo3	-1.76833	-1.70226	-1.71537	-2.05874	-1.92158	-1.86624
3	160547_s_at	thioredoxin interacting protein	Txnip	-0.387595	-0.528951	-0.508756	-1.27746	-1.18616	-0.607537
3	160792_at	synaptosomal-associated protein 25 binding protein	Snap25bp	0.149849	-0.583489	-0.09681	-1.03048	-0.811997	-1.08878
3	160848_at	zinc fingers and homeoboxes protein 1	Zhx1	-0.679791	-1.29477	-1.26637	-1.42525	-2.12134	-2.35255
3	160939_at	twist homolog 2 (Drosophila)	Twist2	-0.187955	-0.260762	-0.095999	-0.489715	-0.364578	-0.428911
3	160994_at	RIKEN cDNA 4930429A08 gene	4930429A08Rik	-0.129375	-0.050896	0.33948	-0.600731	-0.318327	-0.615407
3	161439_f_at	adaptor-related protein complex AP-1 mu subunit 1	Ap1m1	0.212414	-0.412464	0.444847	-0.655704	-0.670907	-0.897572
3	161510_f_at	sodium channel voltage-gated type I beta polypeptide	Scn1b	0.159776	-0.018335	-0.067233	-0.38266	-0.26184	-0.202206
3	162262_f_at	glycogenin 1	Gyg1	0.220783	-1.63201	-0.38736	-2.03386	-2.27209	-1.40929
3	162269_at	SET and MYND domain containing 2	Smyd2	-0.160274	-0.301246	-0.839665	-0.853283	-1.23656	-1.34297
3	162442_r_at	adaptor protein complex AP-2 mu1	Ap2m1	-0.212726	-0.516644	-0.425	-0.949296	-0.60012	-0.683882
3	92300_at	max binding protein	Mnt	-1.34818	-1.35999	-1.6194	-2.23881	-1.6194	-1.9295
3	92302_at	Son of sevenless homolog 2 (Drosophila)	Sos2	-0.359129	-0.227131	-0.613475	-0.95428	-1.88722	-1.11688
3	92526_f_at	RIKEN cDNA C030048H19 gene	C030048H19Rik	-0.946133	-1.20234	-1.59782	-2.11846	-3.18327	-1.70823
3	92539_at	S100 calcium binding protein A10 (calpactin)	S100a10	-1.91976	-0.450909	-1.29933	-3.28241	-3.43529	-3.43726
3	92549_at	protein kinase inhibitor gamma	Pkig	-0.362395	-0.104016	-0.300088	-0.823116	-0.685883	-0.661432
3	93010_at	polyglutamine binding protein 1	Pqbp1	-0.247478	0.29271	-0.394296	-1.0212	-0.616883	-0.505481
3	93081_at	retinoblastoma binding protein 7	Rbbp7	-0.378134	-0.349486	-0.494284	-1.35398	-1.03353	-2.89171
3	93088_at	beta-2 microglobulin	B2m	-0.433718	-0.179138	-0.562307	-0.916587	-1.71962	-1.251
3	93101_s_at	neural precursor cell expressed developmentally down-regulted gene 4	Nedd4	-0.757586	-1.0887	-1.25199	-2.29516	-2.84585	-3.75958
3	93120_f_at	histocompatibility 2 K region	H2-K	-0.485981	-0.463222	-0.483388	-1.21252	-1.54517	-1.09508
3	93269_at	glyoxalase 1	Glo1	-0.055263	-0.177452	-0.365398	-0.504317	-0.444335	-0.454189
3	93271_s_at	GNAS (guanine nucleotide binding protein alpha stimulating) complex locus	Gnas	-0.833666	-0.898378	-0.739174	-1.33088	-1.8306	-0.994102
3	93325_at	polymerase (RNA) II (DNA directed) polypeptide E	Polr2e	-0.910752	-0.503147	-0.784607	-1.34825	-1.31564	-1.75795
3	93454_at	complement component 1 q subcomponent receptor 1	C1qr1	-0.792558	-1.01209	-1.0236	-3.74082	-3.85534	-3.26968
3	93471_at	solute carrier family 4 sodium bicarbonate cotransporter member 7	Slc4a7	-0.31968	-1.77122	-1.98927	-2.35597	-3.39852	-3.49965
3	93593_f_at	epithelial membrane protein 3	Emp3	-1.83035	-2.54368	-2.03903	-3.87846	-4.31743	-4.23922
3	93604_f_at	immunoglobulin superfamily member 4	Igsf4	-1.02381	-1.75017	-1.82971	-2.82825	-2.34889	-1.94237
3	93623_at	dystrophin muscular dystrophy	Dmd	-0.087696	0.022868	0.058169	-0.498896	-0.28702	-0.149888
3	93714_f_at	histocompatibility 2 Q region locus 7	H2-Q7	-0.300171	-0.19379	-0.237181	-0.748853	-1.02751	-0.856678
3	93762_at	protein phosphatase 2A regulatory subunit B (PR 53)	Ppp2r4	-0.052714	-0.005522	0.056295	-0.191201	-0.762118	-0.468359
3	93799_at	expressed sequence AI316787	AI316787	-0.879374	-0.658666	-0.436811	-1.23525	-0.916257	-1.21266
3	93804_at	solute carrier family 2 (facilitated glucose transporter) member 3	Slc2a3	-0.718399	-0.55165	-0.702438	-1.23711	-0.743133	-1.1371
3	93806_at	SH3-binding domain glutamic acid-rich protein like	Sh3bgrl	-1.42621	-2.0525	-2.35716	-2.48204	-2.94447	-2.78307
3	93973_at	eukaryotic translation initiation factor 3 subunit 9 (eta)	Eif3s9	-1.65327	-0.995914	-1.23225	-1.87415	-1.86851	-1.83335
3	94015_at	TH1-like homolog (Drosophila)	Th1l	-0.485637	-0.4672	-0.34872	-0.650091	-0.803321	-1.07806
3	94066_at	ring finger protein 14	Rnf14	-0.245646	-0.087238	0.056499	-0.724421	-0.362562	-0.586718
3	94269_at	Rab acceptor 1 (prenylated)	Rabac1	-0.078843	-0.702051	-0.373285	-1.01792	-1.98043	-1.13433
3	94304_at	annexin A6	Anxa6	-0.797781	-1.7348	-1.0896	-2.20608	-2.02302	-1.99926
3	94506_at	cleavage and polyadenylation specific factor 5	Cpsf5	-0.372021	-0.87288	-0.351188	-1.92106	-1.68284	-1.40577
3	94535_at	adducin 1 (alpha)	Add1	-0.733493	-0.560456	-0.561153	-1.38333	-1.02331	-1.41622
3	94835_f_at	tubulin beta 2	Tubb2	-2.12657	-1.39202	-2.00687	-2.99899	-3.8487	-2.46752
3	94976_at	expressed sequence AL022610	AL022610	0.22808	-0.019972	-0.315378	-0.516405	-0.421223	-0.424421
3	95035_at	mitogen activated protein kinase kinase 1	Map2k1	-0.507334	0.554855	-1.20004	-1.48132	-1.74878	-1.74814
3	95049_at	small nuclear ribonucleoprotein D2	Snrpd2	0.40621	-0.231203	-0.312828	-1.00373	-1.36591	-2.88079
3	95097_at	ARP10 actin-related protein 10 homolog (S. cerevisiae)	Actr10	-0.135759	-1.23717	-1.84275	-1.73531	-2.62944	-3.22114
3	95129_at	nuclear receptor co-repressor 2	Ncor2	-1.16674	-0.281111	-0.780316	-2.13281	-2.12334	-1.48218
3	95140_at	RIKEN cDNA 5230400G24 gene	5230400G24Rik	-0.488796	0.282732	-0.25471	-0.621705	-0.930652	-1.56586
3	95473_s_at	FXYD domain-containing ion transport regulator 6	Fxyd6	-2.07835	-0.89269	-1.68183	-2.25917	-2.57562	-2.88023
3	95480_at	DNA segment Chr 11 Wayne State University 68 expressed	D11Wsu68e	0.088639	0.000541	-0.054023	-0.438406	-0.491844	-0.08686
3	95580_at	RIKEN cDNA 5830417I10 gene	5830417I10Rik	-0.923587	-0.621356	-0.628242	-1.02877	-1.08769	-1.31407
3	95597_at	prostaglandin-endoperoxide synthase 1	Ptgs1	-0.230263	-0.569608	-0.758776	-0.970362	-0.791421	-1.09914
3	95622_at	kelch domain containing 2	Klhdc2	-1.02538	0.495234	-0.431555	-2.41134	-2.51995	-1.36473
3	95682_at	damage specific DNA binding protein 1	Ddb1	-0.003975	-0.553043	-0.268813	-1.20144	-1.48642	-0.71741
3	95731_at	Mus musculus Sestrin 1 mRNA (cDNA clone MGC:67135 IMAGE:6414521) complete cds	---	-1.1497	-0.695576	-2.61046	-2.81974	-3.39454	-3.38336
3	95733_at	solute carrier family 29 (nucleoside transporters) member 1	Slc29a1	0.169354	-0.701484	-0.65729	-1.55156	-1.28077	-1.13547
3	96045_at	RIKEN cDNA 2010321M09 gene	2010321M09Rik	-1.54657	-1.53732	-1.49917	-2.03795	-1.74663	-1.7359
3	96073_at	D4 zinc and double PHD fingers family 2	Dpf2	-0.453092	-0.320855	-0.301178	-0.576659	-0.523572	-0.588887
3	96186_at	low-density lipoprotein receptor-related protein 10	Lrp10	-0.458862	0.056348	-0.434262	-0.525675	-0.93581	-1.15101
3	96215_f_at	Mus musculus cDNA clone MGC:67258 IMAGE:6413648 complete cds	---	-0.713073	-0.393105	-0.380627	-1.45877	-2.08876	-2.3572
3	96348_at	RIKEN cDNA 0610039C21 gene	0610039C21Rik	-0.946306	-0.300849	-0.487348	-1.03201	-1.02591	-1.118
3	96718_at	Sjogren's syndrome/scleroderma autoantigen 1 homolog (human)	Sssca1	-0.552255	-0.697078	-0.559744	-0.885113	-0.835706	-1.03494
3	96734_at	synaptojanin 2 binding protein	Synj2bp	-0.195579	-0.320054	-0.326889	-0.903992	-0.523889	-0.816791
3	96744_at	acid phosphatase 6 lysophosphatidic	Acp6	-0.283297	-0.853548	0.092486	-0.90122	-1.08621	-1.24899
3	96750_at	RIKEN cDNA 0710007A14 gene	0710007A14Rik	-0.465431	-0.548065	-1.4215	-1.82504	-2.03114	-2.08236
3	96767_at	membrane bound C2 domain containing protein	Mbc2	-1.84791	-1.55543	-0.877023	-2.205	-2.0696	-2.26292
3	96810_at	LIM domain only 2	Lmo2	-0.522117	-0.856336	-0.939884	-1.76866	-1.37334	-1.48118
3	96852_at	protein kinase cAMP dependent regulatory type I alpha	Prkar1a	0.290297	0.117072	-0.196352	-1.6401	-1.47309	-3.65188
3	97125_f_at	MHC (A.CA/J(H-2K-f) class I antigen	LOC56628	-0.269116	-0.233781	-0.215121	-0.712335	-0.786471	-0.598781
3	97199_at	copine I	Cpne1	0.310316	0.418285	-0.620793	-0.890762	-0.643836	-0.869646
3	97205_at	RIKEN cDNA 2700079K05 gene	2700079K05Rik	0.706137	0.11257	-0.355611	-0.365457	-1.72328	-2.94389
3	97315_at	RIKEN cDNA 2610028L19 gene	2610028L19Rik	0.415866	-0.190316	-0.045109	-0.647288	-0.694173	-1.11542
3	97358_at	latrophilin 1	Lphn1	-1.10214	-0.31688	-0.492587	-1.47283	-1.26069	-1.38504
3	97484_at	RIKEN cDNA 2210402G22 gene	2210402G22Rik	-0.219573	-0.132825	-0.955565	-2.71023	-4.20211	-2.81635
3	97540_f_at	histocompatibility 2 D region locus 1	H2-D1	-0.577242	-0.383299	-0.507275	-1.2717	-1.62628	-1.31128
3	97844_at	regulator of G-protein signaling 2	Rgs2	-1.45994	-0.278246	-1.79583	-3.85015	-2.9747	-4.55869
3	98010_at	nuclear factor erythroid derived 2	Nfe2	-0.571564	-0.380276	-0.894778	-1.96254	-1.48572	-1.63571
3	98052_at	blocked early in transport 1 homolog (S. cerevisiae)-like	Bet1l	-0.292009	0.329765	-0.415629	-0.687222	-0.816683	-1.0839
3	98084_at	ADP-ribosylation factor-like 2 binding protein	Arl2bp	-0.061067	-0.026511	-0.051403	-0.391288	-0.532505	-0.154815
3	98125_at	RIKEN cDNA 1110025I09 gene	1110025I09Rik	-0.501648	-0.288598	-0.636687	-1.08123	-1.2192	-0.924087
3	98154_at	RIKEN cDNA 1300004C11 gene	1300004C11Rik	-1.67174	-0.961711	-0.900016	-2.04197	-2.5949	-3.14013
3	98415_at	cytokine receptor-like factor 3	Crlf3	-1.31652	-1.31249	-1.289	-1.91958	-1.91091	-1.65544
3	98438_f_at	histocompatibility 2 Q region locus 7	H2-Q7	-0.748348	-0.577927	-0.445325	-1.25164	-2.38138	-1.73225
3	98525_f_at	erythroid differentiation regulator 1	Erdr1-pending	-0.35435	-0.870485	-0.845106	-1.18112	-2.57016	-2.34544
3	98635_at	DNA segment Chr 11 KL Mohlke 35	D11Moh35	0.204808	0.016299	-0.184144	-0.282372	-0.335702	-0.25211
3	98894_at	RIKEN cDNA 2610016F04 gene	2610016F04Rik	-0.962881	0.572918	-0.231593	-1.72758	-1.40083	-1.78702
3	98963_at	transient receptor potential cation channel subfamily V member 2	Trpv2	0.479326	0.102591	-0.674249	-1.82326	-1.70878	-1.51481
3	99040_at	solute carrier family 6 (neurotransmitter transporter serotonin) member 4	Slc6a4	0.714386	-0.615639	0.036439	-1.7979	-1.94161	-2.02749
3	99095_at	Max protein	Max	-1.16723	-1.31608	-1.32652	-1.62871	-1.84042	-2.27464
3	99109_at	immediate early response 2	Ier2	-2.81946	-3.54086	-2.75706	-3.92151	-3.4737	-4.07033
3	99462_at	topoisomerase (DNA) II beta	Top2b	-0.295737	-0.737496	-0.683637	-0.897235	-2.22199	-1.3742
3	99563_at	spindlin	Spin	-0.040265	0.214537	-0.230501	-0.313105	-0.410191	-0.627511
3	99596_f_at	guanine nucleotide binding protein alpha inhibiting 2	Gnai2	-0.275619	-0.759606	-0.567777	-1.83207	-2.31053	-1.32293
3	99597_at	guanine nucleotide binding protein alpha inhibiting 2	Gnai2	-0.327874	-1.21876	-0.544598	-1.78158	-1.34603	-1.97687
3	99598_g_at	guanine nucleotide binding protein alpha inhibiting 2	Gnai2	-0.290026	-0.697737	-0.454066	-1.13783	-0.960906	-1.08289
3	99633_at	neurochondrin	Ncdn-pending	-0.677222	-0.253258	0.47819	-0.80807	-0.826991	-1.27133
3	99669_at	lectin galactose binding soluble 1	Lgals1	-1.756	-1.99628	-1.70921	-4.21901	-3.64257	-4.35565
3	AFFX-GapdhMur/M32599_3_at	glyceraldehyde-3-phosphate dehydrogenase	Gapd	-0.856116	-0.679917	-0.892252	-1.01297	-1.1825	-1.13924
4	100024_at	shroom	Shrm	2.01477	0.174873	0.134524	5.1509	4.64349	6.11284
4	100034_at	serine (or cysteine) proteinase inhibitor clade B member 5	Serpinb5	-0.006365	0.057363	0.142233	0.680802	0.182006	0.4153
4	100043_f_at	RIKEN cDNA 2310020A21 gene	2310020A21Rik	0.213763	0.431209	0.473298	5.68272	3.47925	5.96843
4	100060_i_at	---	---	0.1374	0.098876	0.1374	0.356651	0.273885	0.263358
4	100068_at	aldehyde dehydrogenase family 1 subfamily A1	Aldh1a1	0.70529	1.72584	1.8531	4.7339	2.6672	3.89474
4	100136_at	lysosomal membrane glycoprotein 2	Lamp2	0.309321	-0.098038	0.280297	1.31124	1.09842	0.389817
4	100278_at	cyclin-dependent kinase inhibitor 1B (P27)	Cdkn1b	0.231045	0.33825	0.293292	0.946227	0.761142	0.507555
4	100336_s_at	bone gamma carboxyglutamate protein 1	Bglap1	0.50744	0.475118	0.700563	0.942208	0.770073	1.23306
4	100428_at	laminin gamma 2	Lamc2	0.704904	0.468425	0.755755	1.29135	1.41828	1.53786
4	100501_at	ATPase H+/K+ transporting beta polypeptide gastric specific	Atp4b	1.49246	0.848755	2.08652	4.81645	3.35799	2.993
4	100571_at	lysosomal-associated protein transmembrane 4B	Laptm4b	1.35875	1.2451	0.669394	1.99808	2.19056	2.86374
4	100600_at	CD24a antigen	Cd24a	2.47953	3.38363	2.47613	4.51349	3.99441	4.40138
4	100723_f_at	small proline-rich protein 2E	Sprr2e	0.275273	0.211749	0.315371	0.534936	0.400259	0.442276
4	100884_at	aldo-keto reductase family 1 member B8	Akr1b8	0.197315	0.404676	0.385559	2.523	1.50321	2.65695
4	100909_at	protease serine 8 (prostasin)	Prss8	0.171116	0.305177	0.30628	0.514263	0.478334	0.45684
4	100944_at	Mus musculus transcribed sequences	---	0.715898	0.099895	0.832822	1.86403	1.95435	1.74088
4	100984_at	activating transcription factor 1	Atf1	0.757585	-0.106816	0.461116	0.757585	2.50005	1.56773
4	101009_at	keratin complex 2 basic gene 8	Krt2-8	1.38058	0.795517	0.104502	4.22228	4.12152	4.69619
4	101024_i_at	small proline-rich protein 2A	Sprr2a	0.527664	0.568664	0.794075	5.2985	5.62428	5.33834
4	101025_f_at	small proline-rich protein 2A	Sprr2a	0.325785	0.661343	0.472211	4.20995	4.81202	5.16486
4	101075_f_at	anterior gradient 2 (Xenopus laevis)	Agr2	0.628675	0.12909	-0.00595	4.33168	3.84206	3.80131
4	101082_at	malic enzyme supernatant	Mod1	2.25065	1.09502	-0.075669	2.87031	2.93636	2.7559
4	101343_at	EWS/FLI1 activated transcript 2	Eat2	0.096828	-0.017971	-0.013678	0.246001	0.297687	0.160426
4	101371_at	cleavage and polyadenylation specific factor 4	Cpsf4	0.502861	0.844716	0.023405	0.840011	1.9824	1.44805
4	101393_at	annexin A3	Anxa3	2.59539	1.34738	1.99185	2.93716	4.17776	4.62391
4	101421_at	ring finger protein 5	Rnf5	0.003822	0.499059	-0.069848	0.699364	0.963537	0.485379
4	101425_at	glutathione synthetase	Gss	0.213686	0.252158	0.297018	0.491401	0.668419	0.935511
4	101466_at	phosphatidylinositol glycan class F	Pigf	0.513433	0.742464	0.742464	1.55056	1.64847	1.16401
4	101484_at	neighbor of Brca1 gene 1	Nbr1	0.355662	-0.624817	0.890681	1.86275	1.40668	1.1773
4	101515_at	acyl-Coenzyme A oxidase 1 palmitoyl	Acox1	0.673271	0.921306	0.792723	1.07222	1.56494	1.25667
4	101561_at	metallothionein 2	Mt2	2.02269	1.29992	0.988628	3.74598	2.68311	2.9487
4	101803_at	---	---	0.402888	0.734051	0.453393	3.40129	1.65209	2.5475
4	101862_at	cytochrome P450 family 2 subfamily b polypeptide 9	Cyp2b9	0.197248	0.216522	0.276526	0.505269	0.391613	0.420346
4	101872_at	glutathione S-transferase alpha 2 (Yc2)	Gsta2	0.366228	0.783186	0.554849	2.54977	3.32824	2.8448
4	101892_f_at	fused toes	Fts	0.082855	0.450424	0.077593	1.8296	0.367446	1.73304
4	101950_at	semaF cytoplasmic domain associated protein 2	Semcap2-pending	0.400178	0.387952	0.281908	1.56756	2.70425	1.93962
4	101997_at	autophagy 12-like (S. cerevisiae)	Apg12l	-0.028561	0.331538	0.176017	0.51643	1.02799	1.12813
4	102000_f_at	RIKubiquinol cytochrome c reductase core protein 2	Uqcrc2	0.560238	0.036738	0.799642	0.892284	1.15491	1.69507
4	102094_f_at	---	---	1.58418	1.20789	1.60679	2.60544	2.19678	1.63474
4	102121_f_at	keratin complex 1 acidic gene 19	Krt1-19	0.593945	0.175841	0.526183	2.57495	2.66118	4.41938
4	102335_at	potassium channel subfamily K member 1	Kcnk1	0.418339	0.265817	0.35382	0.595821	0.474171	0.736226
4	102400_at	Mus musculus nuclear cap binding protein subunit 1 80kDa mRNA (cDNA clone IMAGE:6402922)	---	0.310914	0.189737	0.26725	0.638922	0.401972	0.546131
4	102773_at	carbonic anhydrase 8	Car8	0.12803	0.244052	0.207353	0.477509	0.929755	1.28713
4	102802_at	interleukin 18	Il18	0.427293	0.329409	0.269982	1.55231	0.831262	1.52511
4	102861_at	solute carrier family 22 (organic cation transporter) member 1-like	Slc22a1l	0.189871	0.265332	0.302863	1.36882	0.76015	1.97007
4	102918_at	mucin 1 transmembrane	Muc1	0.316577	0.797562	1.2968	3.83232	3.99	4.44397
4	102936_at	UDP-Gal:betaGlcNAc beta 1 4-galactosyltransferase polypeptide 6	B4galt6	0.15756	0.24054	0.620456	0.788547	0.79811	1.12331
4	103059_at	FXYD domain-containing ion transport regulator 3	Fxyd3	0.926419	2.30722	2.45976	4.80201	4.63177	6.27248
4	103098_at	brain-specific angiogenesis inhibitor 1-associated protein 2	Baiap2	0.059631	0.063807	0.269334	0.679635	0.349637	0.51024
4	103227_at	expressed sequence AI788959	AI788959	0.131877	0.083913	0.133586	4.26623	3.60367	3.73312
4	103238_at	wingless-related MMTV integration site 4	Wnt4	0.415429	0.431104	0.318975	0.604713	0.681031	0.654301
4	103264_at	myotubularin related protein 1	Mtmr1	-0.059673	-0.057306	0.081831	0.324855	0.211154	0.21015
4	103386_at	peroxisomal acyl-CoA thioesterase 1	Pte1	0.212829	0.146165	0.370584	0.713031	0.560376	0.814347
4	103443_at	absent in melanoma 1	Aim1	0.419822	0.308097	0.547488	4.29388	3.22866	0.780015
4	103494_at	transmembrane 4 superfamily member 3	Tm4sf3	0.542144	0.773616	0.425929	1.776	3.46095	2.93635
4	103506_f_at	desmocollin 2	Dsc2	0.259202	0.119992	0.174291	5.20701	2.20275	1.67413
4	103635_at	RIKEN cDNA 2610025M23 gene	2610025M23Rik	0.288107	0.270046	0.327293	0.931797	1.27532	0.443211
4	103689_at	ATP-binding cassette sub-family C (CFTR/MRP) member 3	Abcc3	0.612499	0.521543	0.55877	1.76249	2.73053	3.33554
4	103714_at	RIKEN cDNA 0610009A07 gene	0610009A07Rik	0.415116	2.14944	0.350882	2.78704	4.23833	3.87241
4	103761_at	Tcfcp2-related transcriptional repressor 1	Crtr1-pending	0.321444	0.165122	0.672777	2.37958	1.24711	2.58135
4	103771_at	RIKEN cDNA 1110061N23 gene	1110061N23Rik	0.489222	0.259489	0.49279	0.616016	1.05579	1.57174
4	103845_at	solute carrier family 31 member 1	Slc31a1	0.385253	0.549389	0.697827	2.16817	1.38962	0.940867
4	103873_i_at	RIKEN cDNA 2310015N07 gene	2310015N07Rik	0.162035	-0.117137	2.20522	3.45271	4.05809	4.9276
4	103930_at	Nedd4 binding protein 1	N4bp1-pending	0.905	0.306673	0.210786	1.47207	1.61687	2.02509
4	103974_at	transmembrane protease serine 2	Tmprss2	0.112058	0.160305	0.158888	2.04751	2.08001	2.64979
4	103997_at	erythropoietin receptor	Epor	-0.027973	0.001747	0.146295	0.28474	0.312002	0.184727
4	104121_at	junction plakoglobin	Jup	0.403409	0.398391	0.600047	0.656404	0.770128	0.685866
4	104155_f_at	activating transcription factor 3	Atf3	0.232148	0.01985	0.831564	1.22459	1.93857	4.13362
4	104176_at	RIKEN cDNA 5530400K14 gene	5530400K14Rik	0.569446	0.623313	0.613013	0.825624	1.1644	1.16565
4	104198_at	RIKEN cDNA E030027H19 gene	E030027H19Rik	0.450215	0.398711	0.597836	1.01925	0.888694	0.808094
4	104222_f_at	geranylgeranyl diphosphate synthase 1	Ggps1	0.417152	0.525292	0.521417	0.748037	0.822501	0.934296
4	104337_f_at	RIKEN cDNA 1200008D14 gene	1200008D14Rik	0.29939	0.02869	0.317011	3.65714	3.32203	3.29039
4	104338_r_at	RIKEN cDNA 1200008D14 gene	1200008D14Rik	0.201774	0.16131	0.283995	1.0613	0.601952	0.534588
4	104343_f_at	phospholipase A2 group XII	Pla2g12	0.881673	3.59725	2.7417	4.92068	5.79452	5.16653
4	104480_at	desmoglein 2	Dsg2	0.139373	1.42096	0.37582	2.22799	2.22146	1.64395
4	104522_at	intersectin (SH3 domain protein 1A)	Itsn	0.55987	0.45288	0.211317	0.814672	0.666097	1.33004
4	104539_at	sulfotransferase family 1B member 1	Sult1b1	1.41183	0.273501	0.652365	2.63645	2.23228	3.72961
4	104550_at	cytochrome P450 family 2 subfamily s polypeptide 1	Cyp2s1	1.04382	0.300302	0.744021	3.44915	2.36256	4.02682
4	104584_f_at	crumbs homolog 3 (Drosophila)	Crb3	0.552051	0.006023	0.358226	1.17166	1.24405	2.39262
4	104626_at	chemokine-like factor super family 8	Cklfsf8	0.315452	0.051291	0.663516	1.70429	2.12462	3.0522
4	104641_f_at	Mus musculus mRNA similar to RIKEN cDNA 9030624G23 gene (cDNA clone MGC:40732 IMAGE:5362444) complete cds	---	0.136523	0.013579	-0.142005	0.215592	0.509279	0.483045
4	104643_at	cDNA sequence BC037006	BC037006	0.056365	0.149409	0.235455	2.84214	1.96568	2.35262
4	104742_at	microsomal glutathione S-transferase 2	Mgst2	-0.064802	0.348286	0.177709	1.30588	0.75745	1.37932
4	160099_at	lectin galactose binding soluble 4	Lgals4	0.481623	2.10938	1.1659	3.10262	2.38829	3.93303
4	160115_at	thioredoxin-like	Txnl	0.521238	0.540584	0.635246	1.03373	1.15406	0.781541
4	160183_f_at	RIKEN cDNA 3930401E15 gene	3930401E15Rik	0.729611	0.65015	0.623025	0.824969	0.976928	1.25614
4	160221_at	lectin galactose-binding soluble 2	Lgals2	0.719431	1.03278	1.18263	3.21425	3.11293	3.94107
4	160233_at	adenylate kinase 3 alpha-like	Ak3l	0.208136	-0.147044	0.146678	0.792006	0.685816	0.319508
4	160277_at	syntaxin 12	Stx12	0.238604	-0.025117	0.113993	0.511321	0.764677	0.53614
4	160300_at	trefoil factor 1	Tff1	0.444155	0.513142	0.52036	3.8245	2.23153	3.38194
4	160311_at	plexin B2	Plxnb2	1.1111	0.858358	1.17538	1.53011	2.00134	2.69887
4	160314_at	RIKEN cDNA 2010317E03 gene	2010317E03Rik	0.257454	0.86841	0.695457	1.78746	1.86086	2.36862
4	160482_at	acetyl-Coenzyme A acyltransferase 1	Acaa1	0.746545	0.207067	0.629348	0.859299	1.1466	1.15124
4	160508_at	prostate stem cell antigen	Psca	1.26721	1.54828	1.20548	4.94462	3.54589	4.53016
4	160518_at	RIKEN cDNA 1110060F11 gene	1110060F11Rik	0.177961	0.457532	0.844498	1.64151	0.690575	1.54252
4	160536_at	Harvey rat sarcoma virus oncogene 1	Hras1	0.62053	-0.044264	0.005873	0.944871	1.27336	0.698392
4	160537_at	N-sulfotransferase	Sultn	0.247603	0.188089	0.349829	1.50274	1.37442	1.61824
4	160565_at	creatine kinase mitochondrial 1 ubiquitous	Ckmt1	0.273013	0.881546	0.410224	3.57106	3.4984	1.67151
4	160571_at	isocitrate dehydrogenase 1 (NADP+) soluble	Idh1	0.162689	0.010397	0.162689	0.315432	0.459696	0.52186
4	160646_at	glutathione reductase 1	Gsr	-0.011204	0.39186	0.306005	1.20022	1.52734	1.70145
4	160662_r_at	GATA binding protein 6	Gata6	0.090905	0.164575	-0.102611	0.464409	0.519993	0.442284
4	160729_f_at	fatty acid binding protein 9 testis	Fabp9	0.158284	0.127068	0.158284	0.333911	0.261811	0.476848
4	160731_at	RAB25 member RAS oncogene family	Rab25	0.639681	0.470076	0.639681	0.795048	1.11897	0.914513
4	160744_r_at	chymotrypsin-like	Ctrl	-0.018534	0.165715	-0.042201	0.145677	0.4575	0.39811
4	160805_s_at	mannose-P-dolichol utilization defect 1	Mpdu1	0.113771	0.204917	0.273057	0.592313	0.289813	0.617797
4	160859_s_at	nuclear factor I/B	Nfib	0.596167	0.800642	0.890085	1.482	1.30146	0.960227
4	160920_at	Bcl2-like 2	Bcl2l2	-0.120003	0.129305	0.305867	0.47829	0.409738	0.52826
4	161034_at	phospholipase A2 group X	Pla2g10	0.25324	0.480465	0.734291	2.93832	1.9383	3.31929
4	161042_at	carbonyl reductase 3	Cbr3	0.856001	0.406727	0.360545	3.00024	1.66681	1.86882
4	161071_at	RIKEN cDNA 2700038P16 gene	2700038P16Rik	0.277075	0.291376	0.305911	0.480687	0.860672	0.494529
4	161091_r_at	---	---	0.439546	0.439546	0.439546	0.762512	0.69871	0.692132
4	161098_at	F-box and leucine-rich repeat protein 12	Fbxl12	0.23792	0.232521	0.35328	0.425679	0.470146	0.51275
4	161188_f_at	laminin beta 3	Lamb3	0.842024	0.912579	0.825642	1.2353	1.66354	1.85135
4	161226_f_at	Mus musculus mRNA similar to ribosomal protein L7 (cDNA clone MGC:58373 IMAGE:6771135) complete cds	---	-0.067135	-0.020935	0.042005	0.200416	0.199205	0.107428
4	161294_f_at	clusterin	Clu	1.68511	1.66142	1.99092	2.44651	2.45287	3.41592
4	161408_r_at	dishevelled 2 dsh homolog (Drosophila)	Dvl2	0.835899	0.96944	1.02114	1.13255	1.23824	1.12962
4	161486_f_at	immunoglobulin heavy chain (J558 family)	Igh-VJ558	0.342743	0.110538	0.486637	0.46136	0.991936	0.814915
4	161487_f_at	Mus musculus transcribed sequence with strong similarity to protein sp:P48201 (H.sapiens) AT93_HUMAN ATP synthase lipid-binding protein mitochondrial precursor (ATP synthase proteolipid P3) (ATPase protein 9) (ATPase subunit C)	---	0.024217	0.162545	0.285254	0.256624	0.800472	0.726113
4	161508_at	RNA polymerase II transcriptional coactivator	Rpo2tc1	0.306944	0.492353	0.542828	0.612054	1.05342	0.959817
4	161594_f_at	RIKEN cDNA A530057M15 gene	A530057M15Rik	0.841885	0.52497	0.78768	1.03696	1.11814	1.22571
4	161770_f_at	DNA segment Chr 1 ERATO Doi 161 expressed	D1Ertd161e	0.167922	0.504765	0.496996	0.677159	1.31557	1.03931
4	161845_at	T-cell lymphoma invasion and metastasis 1	Tiam1	0.078849	0.075809	0.209117	0.230432	0.400222	0.592653
4	161960_f_at	RIKEN cDNA 6720463E02 gene	6720463E02Rik	0.08522	0.149998	0.051083	0.337899	0.317462	0.373477
4	161970_f_at	3-hydroxy-3-methylglutaryl-Coenzyme A lyase	Hmgcl	0.19483	0.497569	0.172794	0.825564	0.643373	1.25631
4	162011_f_at	ras homolog gene family member U	Arhu	0.375751	0.509081	1.16674	1.88247	2.46717	2.2077
4	162031_f_at	RIKEN cDNA A530057M15 gene	A530057M15Rik	0.523521	0.263389	0.505058	1.00302	0.971865	0.896225
4	162038_f_at	RIKEN cDNA A530057M15 gene	A530057M15Rik	0.673894	0.609165	0.673894	1.49985	1.38758	0.893766
4	162049_f_at	Mus musculus cDNA clone MGC:31332 IMAGE:4224574 complete cds	---	0.425922	0.233473	0.36691	1.13475	0.847742	0.501332
4	162114_f_at	ubiquitin specific protease 49	Usp49	0.512954	0.434428	0.263857	0.812045	0.768508	0.925208
4	162274_f_at	liver-specific bHLH-Zip transcription factor	Lisch7-pending	0.473831	0.519738	0.436496	0.872643	1.1077	1.03076
4	162331_f_at	aldehyde dehydrogenase family 3 subfamily A1	Aldh3a1	0.025102	0.076459	0.134643	0.755318	0.567086	1.13074
4	162349_i_at	C1q and tumor necrosis factor related protein 1	C1qtnf1	0.385227	0.209356	0.351835	1.28803	1.62103	1.70777
4	92374_at	Mus musculus cDNA clone IMAGE:5687880 partial cds	---	-0.024485	-0.03974	0.07012	0.467284	0.455453	0.383933
4	92494_at	annexin A10	Anxa10	0.64079	1.33267	1.24224	5.65773	5.21874	6.27535
4	92550_at	keratin complex 1 acidic gene 19	Krt1-19	2.48156	1.00471	1.93146	6.52899	5.7453	7.39922
4	92553_at	esterase 10	Es10	-0.192618	0.879996	-0.607466	1.57514	1.67782	1.93417
4	92642_at	carbonic anhydrase 2	Car2	1.53496	2.49913	1.81472	6.04987	5.93671	6.42182
4	92658_at	forkhead box Q1	Foxq1	0.410391	1.02321	0.385597	2.01628	1.67517	2.81324
4	92697_at	forkhead box A1	Foxa1	1.74379	1.43037	1.62276	3.35491	4.12648	2.76911
4	92759_at	laminin beta 3	Lamb3	1.38563	0.30382	0.436811	1.8823	1.89669	2.38704
4	92770_at	S100 calcium binding protein A6 (calcyclin)	S100a6	0.776265	-0.022366	0.795163	1.62883	2.03949	3.3715
4	92862_f_at	keratin complex 1 acidic gene 17	Krt1-17	0.108959	0.207475	0.062992	0.51109	0.46596	0.629236
4	92866_at	histocompatibility 2 class II antigen A alpha	H2-Aa	1.03275	-0.257909	0.178363	1.80778	1.74739	3.20719
4	92920_at	paired-like homeodomain transcription factor 1	Pitx1	0.817018	1.12187	0.575562	1.2485	1.39119	1.55329
4	93045_at	ATP-binding cassette sub-family D (ALD) member 3	Abcd3	1.73307	2.15926	1.1898	4.12914	3.92623	3.56095
4	93162_f_at	open reading frame 9	ORF9	-0.042365	0.080999	0.363253	3.88297	3.00361	4.96182
4	93182_at	NK6 transcription factor related locus 2 (Drosophila)	Nkx6-2	0.55667	0.379256	0.595681	0.840452	2.01648	1.18076
4	93302_at	trefoil factor 2 (spasmolytic protein 1)	Tff2	2.91369	4.81247	4.51335	7.24072	6.65893	7.14045
4	93475_at	RIKEN cDNA 4931426K16 gene	4931426K16Rik	0.485161	0.674495	0.453085	1.76151	1.1107	2.84682
4	93479_at	RIKEN cDNA A930031D07 gene	A930031D07Rik	0.983811	1.06488	0.885	1.4622	2.02979	1.27871
4	93550_at	cysteine and glycine-rich protein 2	Csrp2	0.221963	0.291441	0.438743	1.12043	0.468796	0.781717
4	93747_at	butyrate-induced transcript 1	Hspc121-pending	0.892911	0.461641	0.333768	1.90244	1.23988	2.39512
4	93815_at	RIKEN cDNA 0610041L09 gene	0610041L09Rik	-0.314446	0.380285	-0.296113	0.943137	0.827673	0.191755
4	93849_at	thiamin pyrophosphokinase	Tpk1	0.097929	-0.029387	0.042613	0.312525	0.21521	0.270414
4	93869_s_at	---	---	0.33937	0.176456	0.522341	1.06381	0.845293	0.503162
4	93950_at	forkhead box A2	Foxa2	0.347049	0.589697	0.517219	0.791926	0.897086	1.24381
4	94108_at	phosphatidylinositol 3-kinase C2 domain containing gamma polypeptide	Pik3c2g	0.128697	0.247046	0.255792	0.605079	0.603813	0.35524
4	94163_at	ATPase H+/K+ transporting alpha polypeptide	Atp4a	0.630946	1.11688	1.50987	4.75817	2.32479	2.36223
4	94247_at	RIKEN cDNA 5730453H04 gene	5730453H04Rik	0.075901	0.377538	-0.003412	4.76059	3.91813	5.25875
4	94260_at	RIKEN cDNA 1810024J12 gene	1810024J12Rik	-0.244341	0.093384	0.168826	0.288615	0.556756	0.496512
4	94270_at	keratin complex 1 acidic gene 18	Krt1-18	1.09912	0.196298	0.501956	3.24879	2.40927	4.84289
4	94285_at	histocompatibility 2 class II antigen E beta	H2-Eb1	0.149187	0.02868	0.040335	0.882562	1.01638	0.745824
4	94324_f_at	3-hydroxy-3-methylglutaryl-Coenzyme A lyase	Hmgcl	0.363501	1.13397	0.410462	1.47354	1.62941	1.87611
4	94350_f_at	NAD(P)H dehydrogenase quinone 1	Nqo1	0.017438	0.001176	0.14929	0.355459	1.54741	1.25989
4	94370_at	oncoprotein induced transcript 1	Oit1	0.770798	0.059337	1.72675	4.77008	4.08197	5.41111
4	94458_at	caspase 6	Casp6	0.62915	0.439919	1.09055	3.36653	1.42721	2.12247
4	94473_at	RIKEN cDNA 1810010L20 gene	1810010L20Rik	0.378555	-0.101784	-0.385298	1.72143	1.61264	1.28663
4	94501_at	sphingosine-1-phosphate phosphatase 1	Sgpp1	0.48038	0.518042	0.418902	1.25421	0.574031	1.49625
4	94537_at	RIKEN cDNA 1500001M02 gene	1500001M02Rik	0.166223	-0.036004	-0.077456	0.268281	0.534453	0.300547
4	94728_f_at	mast cell protease 1	Mcpt1	0.768374	0.817718	0.696644	1.09527	1.90077	1.9915
4	94729_r_at	mast cell protease 1	Mcpt1	0.389367	0.382135	0.274217	1.1638	1.43029	2.88987
4	94752_s_at	SKI-like	Skil	0.161848	0.065756	0.148065	0.351783	0.368808	0.297976
4	94765_at	retinol dehydrogenase 13 (all-trans and 9-cis)	Rdh13	0.21958	0.370042	0.35912	0.596441	0.843822	0.520645
4	94770_at	DNA segment Chr X Immunex 46 expressed	DXImx46e	0.152042	0.255161	0.251052	0.807689	1.04819	1.20289
4	94831_at	cathepsin B	Ctsb	1.56498	1.37528	1.5278	2.33905	1.67005	2.75956
4	94907_f_at	RIKEN cDNA 1110001J03 gene	1110001J03Rik	0.254216	-0.392645	0.129402	0.290951	1.15607	0.796629
4	94916_at	cytochrome P450 51	Cyp51	0.079108	0.167063	0.187417	0.302692	0.535357	0.629361
4	94951_at	RIKEN cDNA 1810030A06 gene	1810030A06Rik	0.643747	0.24467	0.201317	1.6764	0.763527	0.962508
4	95064_at	acetyl-Coenzyme A acyltransferase 2 (mitochondrial 3-oxoacyl-Coenzyme A thiolase)	Acaa2	2.27453	2.72473	2.12065	3.68969	4.06549	4.0414
4	95068_at	DnaJ (Hsp40) homolog subfamily A member 2	Dnaja2	0.275418	0.302037	0.397765	1.57391	0.955137	1.96179
4	95286_at	clusterin	Clu	1.49457	1.78995	1.85953	2.9986	1.91748	3.38862
4	95329_at	endoplasmic reticulum (ER) to nucleus signalling 2	Ern2	0.284438	0.381968	0.49692	0.94903	1.08494	1.66711
4	95440_at	RIKEN cDNA 2810432L12 gene	2810432L12Rik	0.441311	0.860037	0.218063	1.74205	1.38153	1.9074
4	95472_f_at	ubiquinol-cytochrome c reductase binding protein	Uqcrb	0.408939	0.55712	-0.85161	1.20779	1.21071	1.16409
4	95520_at	RIKEN cDNA 2310061B02 gene	2310061B02Rik	0.615799	0.242369	-0.097438	1.28041	0.908887	1.73847
4	95564_at	cDNA sequence BC018601	BC018601	0.170928	0.12551	0.163705	0.572829	0.382245	0.859868
4	95603_at	glycine decarboxylase	Gldc	0.132516	0.21828	0.098899	0.410307	0.650536	0.756928
4	95621_at	RIKEN cDNA 9030623C06 gene	9030623C06Rik	-0.075832	-0.043588	0.703952	1.83618	2.63272	3.39871
4	95660_at	RIKEN cDNA 0610025L15 gene	0610025L15Rik	1.88279	2.49324	0.539777	2.99356	3.80634	3.66542
4	95722_at	glutaredoxin 1 (thioltransferase)	Glrx1	0.311553	1.00002	0.82871	2.63879	1.11127	1.99191
4	95794_f_at	small proline-rich protein 2I	Sprr2i	0.316031	0.350155	0.356442	0.605204	0.44258	0.558767
4	96085_at	glutathione S-transferase alpha 4	Gsta4	1.13651	1.42964	1.86165	5.0126	4.64672	5.51931
4	96110_at	carbonyl reductase 1	Cbr1	-0.201209	0.070049	0.331658	3.09119	2.97101	3.81389
4	96198_at	protein kinase C zeta	Prkcz	0.119465	0.032458	0.14757	0.463026	0.755428	0.761891
4	96217_at	polymerase (DNA directed) beta	Polb	0.260434	0.156202	0.423303	0.674073	0.580817	0.541368
4	96222_at	cDNA sequence BC003993	BC003993	0.241055	0.303112	0.02672	0.93273	0.461417	0.469184
4	96258_at	microsomal glutathione S-transferase 3	Mgst3	1.16248	1.20048	2.22792	3.84719	4.65037	5.28997
4	96322_at	endothelial differentiation-related factor 1	Edf1	-0.170984	0.129294	0.15718	0.69147	0.269358	0.385081
4	96565_at	Mus musculus transcribed sequence with moderate similarity to protein pir:TVHU2F (H.sapiens) TVHU2F fibroblast growth factor receptor flg-2 precursor - human	---	0.116166	0.122519	0.367516	0.422754	0.703942	0.588596
4	96577_i_at	---	---	-0.075006	1.3331	1.61943	2.86142	2.50529	2.71759
4	96608_at	phytanoyl-CoA hydroxylase	Phyh	0.677446	0.521648	1.68118	2.74627	2.44392	2.52649
4	96670_at	glutathione S-transferase kappa 1	Gstk1	0.562327	0.483347	1.86828	2.81399	2.72484	1.73595
4	96735_at	START domain containing 10	Stard10	0.025417	0.244996	0.422545	2.55954	2.02092	2.17993
4	96747_at	ras homolog gene family member U	Arhu	0.067159	0.095652	0.442247	1.56658	1.6429	1.50607
4	96748_i_at	RIKEN cDNA 9130011B11 gene	9130011B11Rik	0.594495	0.477324	0.504673	2.21058	0.987247	1.42736
4	96749_f_at	RIKEN cDNA 9130011B11 gene	9130011B11Rik	0.029625	-0.100178	-0.007771	1.19692	1.30745	2.14859
4	96789_i_at	RIKEN cDNA A530057M15 gene	A530057M15Rik	0.698215	0.438716	0.317208	1.07395	0.865424	1.02408
4	96790_f_at	RIKEN cDNA A530057M15 gene	A530057M15Rik	1.00256	0.372757	0.757739	2.28378	2.15815	2.0261
4	96791_at	RIKEN cDNA 1500005K14 gene	1500005K14Rik	4.07346	2.97808	2.07295	5.20062	5.78614	5.71126
4	96829_at	DNA segment Chr 19 Wayne State University 162 expressed	D19Wsu162e	1.50924	1.94894	1.08078	2.6661	1.90095	3.46383
4	96900_at	RIKEN cDNA 1620401E04 gene	1620401E04Rik	1.62303	1.78394	1.51445	2.23412	1.90325	2.7396
4	96957_at	calcium and integrin binding 1 (calmyrin)	Cib1	0.019297	-0.056012	0.098965	0.097691	0.660897	0.617241
4	97135_at	Mus musculus transcribed sequence with weak similarity to protein ref:NP_081764.1 (M.musculus) RIKEN cDNA 5730493B19 [Mus musculus]	---	0.0848	0.121028	0.121028	0.198116	0.456484	0.364246
4	97206_at	serine protease inhibitor Kunitz type 1	Spint1	-0.015674	0.193794	0.129538	1.54047	1.44795	1.50113
4	97242_at	RIKEN cDNA 0610010O12 gene	0610010O12Rik	0.202335	0.636718	0.440821	1.94369	1.28201	1.41815
4	97379_at	fructose bisphosphatase 2	Fbp2	0.387051	0.303201	0.368024	0.747457	1.81316	1.7822
4	97413_at	RIKEN cDNA 1600029D21 gene	1600029D21Rik	0.534794	0.148532	0.512351	1.36954	0.512351	1.38556
4	97437_f_at	RIKEN cDNA 4631416I11 gene	4631416I11Rik	-0.12728	0.101166	0.006478	0.177521	0.455433	0.476392
4	97598_at	Mus musculus transcribed sequences	---	0.321716	0.372592	0.44326	1.45183	0.499189	1.26663
4	97825_at	p53 apoptosis effector related to Pmp22	Perp-pending	0.85195	1.28914	0.676992	5.85259	3.71088	3.17144
4	97890_at	serum/glucocorticoid regulated kinase	Sgk	2.0398	0.335861	0.676743	3.65857	3.13856	4.05371
4	97915_at	pleckstrin homology domain containing family B (evectins) member 2	Plekhb2	0.518548	0.490482	-0.016277	0.886904	0.707307	1.10825
4	97926_s_at	peroxisome proliferator activated receptor gamma	Pparg	0.12151	0.227265	0.496768	1.19115	2.13039	1.60652
4	97937_at	Kruppel-like factor 5	Klf5	0.094731	0.260895	0.251583	1.80535	2.31189	3.15493
4	97941_at	calpain 6	Capn6	0.202131	0.172497	0.176795	0.345622	0.445205	0.566808
4	97972_at	ring finger protein 103	Rnf103	0.156563	0.175928	0.478479	2.16083	1.97476	0.52935
4	98069_s_at	RIKEN cDNA 2400003N08 gene	2400003N08Rik	-0.141337	0.063742	0.067131	0.274599	1.38336	1.08207
4	98092_at	placenta-specific 8	Plac8	0.277824	0.170767	0.35519	2.13716	0.757936	1.78906
4	98122_at	LIM domain only 4	Lmo4	0.996274	-0.351522	0.58975	1.46781	1.42531	1.8551
4	98129_at	thymosin beta 10	Tmsb10	0.058175	-0.039342	-0.03022	0.344313	0.838209	0.521951
4	98132_at	cytochrome c somatic	Cycs	0.9773	1.93697	1.48527	1.75386	2.76649	2.84326
4	98440_at	leukotriene B4 12-hydroxydehydrogenase	Ltb4dh	0.899447	3.60713	1.50369	6.67647	6.26773	7.20142
4	98485_at	RIKEN cDNA C230052I12 gene	C230052I12Rik	0.39579	-0.000658	0.563897	2.68956	0.702675	2.18766
4	98543_at	cathepsin S	Ctss	1.50163	1.59323	0.430551	2.46561	2.92682	1.77188
4	98973_at	RIKEN cDNA 2610318G08 gene	2610318G08Rik	-0.000355	0.091845	0.07083	0.559188	0.209559	0.295546
4	98995_at	E2F transcription factor 5	E2f5	-0.069353	-0.005352	0.080168	0.340339	0.265662	0.374904
4	99034_at	Iroquois related homeobox 3 (Drosophila)	Irx3	0.131053	0.16783	0.208113	0.761361	0.693719	0.86478
4	99059_at	E74-like factor 3	Elf3	0.408831	0.611376	0.38024	1.50363	1.13975	1.84913
4	99089_at	myelin and lymphocyte protein T-cell differentiation protein	Mal	0.188142	0.357505	0.339981	1.17778	0.600908	1.66426
4	99440_at	nuclear factor I/B	Nfib	1.00074	0.735507	1.08638	1.8178	1.47156	1.29852
4	99452_at	liver-specific bHLH-Zip transcription factor	Lisch7-pending	0.831596	0.471018	0.549029	1.61845	1.45138	2.43926
4	99532_at	transducer of ErbB-2.1	Tob1	0.489795	0.858744	0.900215	2.90262	2.4113	1.22531
4	99580_s_at	UDP glycosyltransferase 1 family polypeptide A6	Ugt1a6	0.098097	0.200246	0.637768	3.83803	2.76467	3.06743
4	99589_f_at	protamine 1	Prm1	0.157017	0.200233	0.342006	0.436077	1.05499	0.679122
4	99622_at	Kruppel-like factor 4 (gut)	Klf4	3.57742	3.71367	3.0893	5.04019	4.97344	6.02913
4	99630_at	mitochondrial ribosomal protein L54	Mrpl54	0.070452	0.196046	0.052643	0.35414	0.244366	0.458353
4	99639_at	ubiquintin c-terminal hydrolase related polypeptide	Uchrp	-0.025269	0.242277	-0.216355	0.543728	0.510436	0.444113
4	99649_at	glutamate-cysteine ligase catalytic subunit	Gclc	0.609663	0.485648	0.628385	1.05638	0.73926	1.49417
4	99660_f_at	cytochrome c oxidase subunit VIIc	Cox7c	0.347884	0.073298	0.440451	0.530173	0.772652	0.662847
4	99701_f_at	small proline-rich protein 2B	Sprr2b	0.822684	0.753671	0.961227	2.10027	2.39171	2.22282
4	99810_at	glutathione peroxidase 2	Gpx2	0.408651	0.301736	0.540901	1.43501	0.831751	0.741885
4	99833_at	calpain 9 (nCL-4)	Capn9	0.200327	0.340743	0.39767	2.11543	1.64083	2.8633
4	99915_at	amphiregulin	Areg	-0.077643	0.104504	0.104504	0.276228	0.293479	0.295211
4	99958_at	mast cell protease 2	Mcpt2	0.309247	0.266621	0.389329	4.9898	6.07675	7.24779
4	99973_s_at	potassium inwardly-rectifying channel subfamily J member 15	Kcnj15	0.078551	0.22641	0.402631	1.86092	1.80128	0.957058
4	99974_at	potassium inwardly-rectifying channel subfamily J member 15	Kcnj15	-0.045768	0.081849	2.57644	5.02365	5.66117	4.55269
5	100084_at	villin 2	Vil2	-1.55625	-0.005389	0.258924	1.9398	1.8786	2.08097
5	100130_at	Jun oncogene	Jun	-0.078824	-0.151002	-0.060804	0.315408	0.251686	0.674322
5	100322_at	immunoglobulin heavy chain 4 (serum IgG1)	Igh-4	-0.047293	-0.275573	-0.062696	0.107576	0.581038	0.245802
5	100475_at	tripartite motif protein 25	Trim25	0.198335	-0.089714	-1.46049	0.652071	0.492668	1.35566
5	100516_at	choline kinase	Chk	-0.100449	-0.053309	0.000692	0.037819	0.300386	0.261121
5	100617_at	solute carrier family 25 (mitochondrial carrier; adenine nucleotide translocator) member 5	Slc25a5	-0.191291	-0.166674	-0.084929	0.17238	0.113491	0.54833
5	101078_at	basigin	Bsg	-0.048164	-0.200579	-0.493114	0.559964	0.015479	0.944139
5	101437_at	serine/threonine kinase 2	Stk2	-0.464352	-0.544751	-0.391314	0.50571	0.865466	0.30001
5	101877_at	solute carrier family 31 member 1	Slc31a1	-0.308795	-0.522414	-0.636422	2.7278	3.15082	2.81381
5	102124_f_at	cytochrome c oxidase subunit IV isoform 1	Cox4i1	-0.133719	-0.279976	-0.095886	0.106597	0.281565	0.53566
5	102232_at	RIKEN cDNA 4833420E20 gene	4833420E20Rik	-0.334212	-0.610905	-0.025577	0.538489	0.091631	0.814965
5	102322_at	UDP-glucose dehydrogenase	Ugdh	-0.969327	-0.092547	-0.003092	2.44489	1.72916	3.27295
5	102368_at	RIKEN cDNA 2610208E05 gene	2610208E05Rik	-0.436089	-0.357739	-0.355881	-0.061601	0.647456	1.00745
5	102370_at	retinal short-chain dehydrogenase/reductase 2	Retsdr2-pending	0.128226	-0.758687	-1.04936	0.622066	1.34067	1.81878
5	102786_at	chloride channel 3	Clcn3	0.069904	-1.14038	-0.841756	0.821175	0.021803	1.11299
5	103029_at	programmed cell death 4	Pdcd4	-0.258122	-0.15266	-0.806244	0.615746	-0.056476	1.2258
5	103332_at	RIKEN cDNA 3830613O22 gene	3830613O22Rik	-0.214391	-0.211969	-0.113759	0.268861	-0.031134	0.236368
5	103514_at	tumor necrosis factor receptor superfamily member 21	Tnfrsf21	-0.315776	-0.095407	-0.083672	1.70586	1.20005	1.63995
5	103601_at	RIKEN cDNA 2210013M04 gene	2210013M04Rik	-0.087589	-0.094755	-0.033397	0.54887	0.059495	0.322265
5	103925_at	myeloid/lymphoid or mixed lineage-leukemia translocation to 3 homolog (Drosophila)	Mllt3	-1.77854	-1.76059	-0.206115	0.867462	1.58269	3.23482
5	104033_at	meningioma expressed antigen 6 (coiled-coil proline-rich)	Mgea6	-0.238342	-0.838923	-2.79763	1.79825	1.02809	2.5911
5	104305_at	arginyl-tRNA synthetase-like	Rarsl	-2.14726	0.894589	-2.18089	1.24296	0.809323	2.415
5	104378_at	paraoxonase 2	Pon2	-0.126208	-1.1298	-0.557317	1.66276	0.899671	2.07196
5	104385_i_at	RIKEN cDNA 1110004F14 gene	1110004F14Rik	-0.047502	-0.121632	0.091395	0.248817	0.117813	0.246507
5	104467_at	Mus musculus cDNA clone IMAGE:6331951 partial cds	---	-0.377236	0.102334	-0.015391	1.037	0.330351	0.360169
5	104713_at	RIKEN cDNA 2410002M20 gene	2410002M20Rik	-0.182716	0.01195	-0.153294	0.544481	0.41024	0.143259
5	160200_at	RIKEN cDNA 3230401D17 gene	3230401D17Rik	-0.461881	-0.581086	-0.482569	0.214918	-0.086193	1.27029
5	160209_at	ring finger protein 44	Rnf44	-0.328746	-0.390814	-0.436139	0.206981	-0.130043	0.831826
5	160249_at	tumor protein D52	Tpd52	-0.500736	-0.241774	-0.709072	0.484432	0.164932	1.44606
5	160429_at	NTF2-related export protein 1	Nxt1	-0.321535	-0.154646	-0.276264	0.556681	0.474896	0.407902
5	160605_s_at	RIKEN cDNA 4833420O05 gene	4833420O05Rik	-0.071082	-0.073249	-0.002933	0.202482	0.141099	0.18859
5	160633_at	RNA and export factor binding protein 1	Refbp1	-0.200736	-0.319885	-0.0956	0.075946	0.670088	0.574121
5	161238_f_at	chaperonin subunit 3 (gamma)	Cct3	-0.056292	-0.191156	0.102625	0.280079	0.274768	0.556585
5	161401_f_at	aldehyde dehydrogenase family 3 subfamily A2	Aldh3a2	-0.150307	-0.010125	-0.987125	0.663101	0.648175	0.909022
5	161452_f_at	upregulated during skeletal muscle growth 5	Usmg5	0.067265	0.016952	-0.16553	0.168519	0.392511	0.400947
5	161498_at	---	---	-0.198412	-0.033379	-0.236207	0.191171	0.097913	0.308837
5	161738_f_at	ilvB (bacterial acetolactate synthase)-like	Ilvbl	-0.591768	-0.261979	-0.56937	0.870078	-0.113092	1.35981
5	162039_f_at	secretory carrier membrane protein 2	Scamp2	-0.025805	-0.264815	-0.156864	0.08263	0.110704	0.22058
5	162144_at	electron transferring flavoprotein beta polypeptide	Etfb	-0.09914	-0.169495	-0.089931	-0.002577	0.17172	0.101219
5	162149_i_at	HpaII tiny fragments locus 9c	Htf9c	-0.170694	-0.196686	0	-0.001939	0.157844	0.206962
5	162313_f_at	UDP-N-acetyl-alpha-D-galactosamine:polypeptide N-acetylgalactosaminyltransferase 3	Galnt3	-0.001858	-0.299019	0.025262	0.400938	0.709521	1.2292
5	162415_f_at	Ca2+-dependent endoplasmic reticulum nucleoside diphosphatase	Shapy-pending	0.013657	-0.304668	0.041197	0.096533	0.298743	0.518199
5	162490_f_at	programmed cell death 6	Pdcd6	-0.270488	-0.003581	-0.244244	0.081467	0.095255	0.32346
5	92562_at	nuclear factor erythroid derived 2 like 2	Nfe2l2	-0.347568	-0.86485	-0.322368	1.89526	0.821329	1.3289
5	92808_f_at	FK506 binding protein 4	Fkbp4	-0.156072	-0.483715	0.006237	1.03435	1.30426	0.304665
5	92829_at	heat shock protein 1 (chaperonin 10)	Hspe1	0.418184	-0.310828	-0.365938	0.928726	0.325106	0.976269
5	93119_at	cytochrome c oxidase subunit Vb	Cox5b	-0.912286	0.20468	-0.001882	1.06912	0.264383	1.31753
5	93539_at	RIKEN cDNA 1810004D07 gene	1810004D07Rik	-0.573879	-0.270774	-0.47311	-0.113649	0.65921	0.583732
5	93764_at	genes associated with retinoid-IFN-induced mortality 19	Grim19-pending	-0.351707	-0.280525	0.019652	0.438461	0.789586	0.33429
5	93820_at	cytochrome c oxidase subunit VIIa 2	Cox7a2	-0.550547	0.030926	0.186817	1.26324	1.06756	1.53555
5	93988_at	proteasome (prosome macropain) subunit alpha type 7	Psma7	-0.072253	-0.161751	-0.017098	0.449864	0.367102	0.124305
5	94245_at	histocompatibility 47	H47	-0.029335	-0.263526	-0.220823	1.16741	0.571436	0.541903
5	94276_at	hydroxysteroid (17-beta) dehydrogenase 12	Hsd17b12	-1.22064	-0.021057	-1.36788	1.73726	-0.225159	1.82017
5	94990_at	PL6 protein	Pl6-pending	-0.480595	-0.429565	-0.255289	0.035332	0.053904	0.781722
5	95001_at	A kinase (PRKA) anchor protein 8	Akap8	-0.120628	-0.388936	0.04561	0.068931	1.52665	1.47589
5	95406_at	RIKEN cDNA 1810037I17 gene	1810037I17Rik	-0.329119	0.32718	-0.758776	1.28157	0.748855	0.947999
5	95456_r_at	split hand/foot deleted gene 1	Shfdg1	-0.774369	-0.337644	-0.364461	0.466815	0.732525	0.237561
5	95593_at	golgi phosphoprotein 2	Golph2	-0.504325	-0.79457	0.203758	1.50982	1.3104	1.41219
5	95708_at	DNA segment Chr 3 University of California at Los Angeles 1	D3Ucla1	-0.120032	-0.143061	-1.15969	1.32553	0.579342	0.55024
5	95718_f_at	upregulated during skeletal muscle growth 5	Usmg5	-0.271452	-0.637447	-1.15592	0.187152	0.938463	0.616497
5	96004_at	RIKEN cDNA 2210417O06 gene	2210417O06Rik	-1.64343	-0.456315	0	0.968201	0	1.51172
5	96112_at	electron transferring flavoprotein alpha polypeptide	Etfa	0.148658	-0.715875	-0.344323	1.43801	0.305248	1.6956
5	96607_at	RIKEN cDNA 1500003O03 gene	1500003O03Rik	-0.128854	-0.122873	0.118597	0.448931	0.211163	0.161554
5	96677_at	RIKEN cDNA 2410195B05 gene	2410195B05Rik	-0.688904	0.13556	-0.399224	0.13556	0.779207	0.508796
5	96771_at	v-erb-b2 erythroblastic leukemia viral oncogene homolog 3 (avian)	Erbb3	-0.253533	-0.259736	0.14578	0.234321	1.40926	2.04203
5	96773_at	thioredoxin domain containing 4 (endoplasmic reticulum)	Txndc4	-0.038361	-0.346989	-1.15156	0.89206	-0.046891	0.736459
5	96780_at	RIKEN cDNA 2410022L05 gene	2410022L05Rik	-0.089822	-0.157916	-0.003229	0.196178	0.143251	0.066244
5	97334_at	hairy and enhancer of split 6 (Drosophila)	Hes6	-0.374488	-0.387794	-0.046203	0	0.295635	0.403369
5	97444_at	interferon gamma inducible protein 30	Ifi30	-0.246176	0.014006	-0.533287	3.36265	2.29483	3.51749
5	97819_at	glutathione S-transferase omega 1	Gsto1	-0.838766	-0.698665	0.169935	4.79669	3.57082	4.49034
5	97931_i_at	CD151 antigen	Cd151	-0.160791	-0.273049	0.007911	0.393553	0.323855	0
5	97947_at	a disintegrin and metalloprotease domain 10	Adam10	-0.214849	-0.2816	-0.377799	0.051896	0.674211	1.5086
5	98505_i_at	coproporphyrinogen oxidase	Cpo	-0.028527	0.419934	-0.420355	0.528975	0.592957	0.831657
5	99070_at	conserved helix-loop-helix ubiquitous kinase	Chuk	-0.673511	0.182171	-0.88782	0.137766	0.718242	0.60441
5	99548_at	aldehyde dehydrogenase family 3 subfamily A1	Aldh3a1	-0.812113	-0.584087	-0.447588	2.25943	0.381451	1.96973
5	99559_at	aldehyde dehydrogenase family 3 subfamily A2	Aldh3a2	-0.332538	0.180917	-0.45727	1.36955	0.385123	0.852647
5	99583_at	glutathione S-transferase pi 2	Gstp2	-0.602102	-0.01813	-1.15217	1.22345	0.802052	2.0823
5	99631_f_at	cytochrome c oxidase subunit VI a polypeptide 1	Cox6a1	-0.482322	-0.371616	-0.085431	0.322233	0.219542	0.48169
6	100041_at	RIKEN cDNA 3010027G13 gene	3010027G13Rik	-0.694279	-0.697951	-1.43588	0.025235	0.222783	0.142457
6	100091_at	UDP-galactose translocator 2	Ugalt2	-0.675409	-1.6699	-1.15008	0.118736	-0.453931	-0.244216
6	100557_g_at	RIKEN cDNA 2310046H11 gene	2310046H11Rik	-0.325512	-0.380817	-0.354981	0.229569	-0.11261	0.39803
6	100581_at	cystatin B	Cstb	-1.3171	-1.05137	-1.62332	0.615509	0.50954	1.19361
6	100584_at	annexin A4	Anxa4	-0.448474	-1.68651	-0.643044	1.17311	0.10069	0.085328
6	100753_at	ATP synthase H+ transporting mitochondrial F1 complex alpha subunit isoform 1	Atp5a1	-1.4542	-1.04017	-1.34544	-0.075129	-0.445014	0.14896
6	100893_at	serine palmitoyltransferase long chain base subunit 2	Sptlc2	-0.606264	-0.773658	-0.572085	0.62017	0.035261	-0.028347
6	101518_at	RIKEN cDNA 0610009H04 gene	0610009H04Rik	-1.01137	-1.50114	-1.37686	-0.045981	-0.499579	-0.097316
6	101580_at	cytochrome c oxidase subunit VIIb	Cox7b	-0.186206	-0.612634	-1.04528	0.21568	-0.19802	0.343765
6	101591_at	X-prolyl aminopeptidase (aminopeptidase P) 1 soluble	Xpnpep1	-0.335392	-0.188372	-0.351435	0.060244	0.369793	-0.036064
6	101939_at	ring finger protein 141	Rnf141	-0.669896	-0.048925	-0.462628	0.168828	-0.097433	0.117871
6	102060_at	golgi autoantigen golgin subfamily a 4	Golga4	-0.998042	-0.404935	-1.09684	-0.100985	-0.485383	0.190969
6	102098_at	RIKEN cDNA 2410038A03 gene	2410038A03Rik	-0.837131	-0.813326	-1.1885	0.582827	0.015246	0.029838
6	103218_at	solute carrier family 10 (sodium/bile acid cotransporter family) member 3	Slc10a3	-0.470783	-0.44586	-0.241246	0.266706	0.199158	-0.272159
6	103665_at	ELOVL family member 6 elongation of long chain fatty acids (yeast)	Elovl6	-1.69177	-1.93933	-1.42343	0.889919	-0.144626	-0.67916
6	103680_at	RIKEN cDNA 1300011P19 gene	1300011P19Rik	-0.452116	-0.574105	-0.636665	-0.28131	-0.146366	0.094676
6	104015_at	methionyl aminopeptidase 1	Metap1	-0.076234	-1.3757	-0.589852	0.431817	-0.076622	0.599618
6	104279_at	RIKEN cDNA 1810060D16 gene	1810060D16Rik	-0.071177	-1.52673	-0.912871	-0.07498	0.302307	0.080197
6	104288_at	cullin 4A	Cul4a	-2.39595	-1.68809	-2.20042	-0.553547	0.13537	-0.066283
6	104502_f_at	RIKEN cDNA 2900016D05 gene	2900016D05Rik	-0.353954	-0.305104	-0.20762	0.048704	0.175509	0.127649
6	104696_at	cathepsin E	Ctse	-3.59362	-3.68907	-2.54526	1.0787	0.773188	1.18903
6	160112_at	RIKEN cDNA 1190006E07 gene	1190006E07Rik	-0.763344	-0.319072	-0.89567	0.14581	-0.270578	0.387328
6	160162_at	transgelin 2	Tagln2	-1.0111	-1.40754	-1.84708	-0.089592	-0.061135	-0.055522
6	160230_at	Mus musculus cDNA clone MGC:58837 IMAGE:6773943 complete cds	---	-0.805214	-0.460085	-1.17685	0.408708	-0.373282	0.627453
6	160326_at	carnitine deficiency-associated gene expressed in ventricle 3	Cdv3	-2.27224	-2.6532	-2.05493	-0.355106	-1.7341	0.379986
6	160356_at	RIKEN cDNA 0610011D08 gene	0610011D08Rik	-2.58706	-2.76953	-1.67819	0.333618	-0.939018	-0.589098
6	160381_at	mitochondrial ribosomal protein L50	Mrpl50	-0.63304	-1.03516	-0.764426	-0.132855	-0.472087	0.29144
6	160428_at	succinate-Coenzyme A ligase GDP-forming beta subunit	Suclg2	-0.935133	-1.00697	-0.717919	0.299993	-0.322394	-0.139665
6	160529_r_at	voltage-dependent anion channel 2	Vdac2	-1.10112	-0.214074	-1.02832	-0.362002	0.249042	0.573368
6	160643_at	histone deacetylase 2	Hdac2	-1.01478	-0.610246	-0.895887	0.237475	-0.553684	0.230326
6	160655_at	carboxypeptidase D	Cpd	-1.03845	-1.05946	-0.66783	0.23866	-0.50902	-0.002175
6	160688_at	golgi phosphoprotein 3	Golph3	-1.45516	-1.19531	-0.8335	1.3921	0.537078	0.666099
6	160789_at	RIKEN cDNA 9530090G24 gene	9530090G24Rik	-0.375808	-0.237796	-0.208005	0.234765	0.243351	0.074562
6	160901_at	FBJ osteosarcoma oncogene	Fos	-1.75227	-4.48399	-4.37507	0.636003	-0.756182	-0.087617
6	160930_at	SAC1 (supressor of actin mutations 1 homolog)-like (S. cerevisiae)	Sacm1l	-0.068639	-1.22593	-1.60499	0.99129	0.129294	0.984566
6	161272_f_at	SH3-domain GRB2-like B1 (endophilin)	Sh3glb1	-0.667729	-0.559747	-0.191149	0.062245	-0.191149	-0.070919
6	161301_f_at	lectin galactose binding soluble 9	Lgals9	-0.661606	-0.985818	-0.754798	-0.293931	-0.056222	0.352076
6	161342_r_at	RIKEN cDNA 2310046H11 gene	2310046H11Rik	-1.47381	-0.679221	-1.25091	0.178942	-0.165771	0.562238
6	161400_f_at	---	---	-0.588828	-1.64675	-1.78339	-0.111033	-0.391904	-0.059846
6	161551_f_at	RIO kinase 3 (yeast)	Riok3	-0.759914	-1.14336	-0.479826	-0.24728	0.165839	0.260898
6	161648_at	complement receptor related protein	Crry	-2.52885	-2.72002	-0.548111	0.853222	-0.025368	0.569098
6	161774_f_at	lysophospholipase 1	Lypla1	-0.171883	-0.556402	-1.18249	0.414802	-0.246164	0.52439
6	161911_f_at	eukaryotic translation initiation factor 4E like 3	Eif4el3	-0.428691	-0.323903	-0.313814	0.205222	0.263579	0.121998
6	162001_f_at	casein kinase 1 delta	Csnk1d	-0.363505	-0.620843	-0.340417	-0.066704	0.05241	0.229597
6	162337_f_at	asparagine-linked glycosylation 3 homolog (yeast alpha-1 3-mannosyltransferase)	Alg3	-0.217943	-0.338853	-0.221408	0.260741	-0.164638	0.128861
6	162350_at	RIKEN cDNA D330001F17 gene	D330001F17Rik	-0.345443	-0.713124	-0.230346	-0.004711	-0.143709	-0.028639
6	162358_i_at	solute carrier family 25 (mitochondrial carrier; citrate transporter) member 1	Slc25a1	-1.79285	-0.398097	-0.556808	-0.023548	-0.033504	0.390348
6	92807_at	thioredoxin 1	Txn1	-2.24966	-0.330184	-1.22721	1.03678	-0.338268	0.575092
6	92854_at	RAB11a member RAS oncogene family	Rab11a	-2.36575	-0.731923	-0.854324	0.409896	0.240376	-0.331619
6	93058_at	eukaryotic translation initiation factor 1A	Eif1a	-1.46603	-0.298559	-1.20193	-0.095969	0.107012	-0.113029
6	93277_at	heat shock protein 1 (chaperonin)	Hspd1	-0.907423	-0.602728	-0.401279	0.569067	-0.315125	0.834698
6	93337_at	vacuolar protein sorting 4b (yeast)	Vps4b	-2.25653	-2.38854	-4.23693	-0.794363	-0.25782	0.826223
6	93573_at	metallothionein 1	Mt1	-0.232024	-0.593475	-0.557211	0.565297	-0.126985	0.152688
6	93600_at	leptin receptor gene-related protein	Obrgrp	-0.618099	-1.62038	-1.35078	-0.141701	-0.1656	0.314486
6	93787_f_at	mitochondrial ribosomal protein L18	Mrpl18	-1.46543	-0.602977	-2.40083	0.048332	-0.448442	-0.082355
6	93793_at	LIM and SH3 protein 1	Lasp1	-0.752059	-1.30201	-1.06365	-0.198407	-0.582837	0.674091
6	93835_at	fucosidase alpha-L- 1 tissue	Fuca	-0.934236	-1.15051	-1.09504	0.108514	-0.83604	0.165215
6	93980_at	cDNA sequence BC019943	BC019943	-0.689862	-1.12246	-1.08196	-0.261743	0.547732	0.504926
6	93984_at	ATPase inhibitor	Atpi	-0.711426	-0.678203	-0.930724	0.138497	-0.207498	-0.081937
6	94042_f_at	guanine nucleotide binding protein (G protein) gamma 5 subunit	Gng5	-0.421128	-0.672359	-0.869991	-0.009776	0.131928	0.686227
6	94048_at	cell division cycle 34 homolog (S. cerevisiae)	Cdc34	-1.56783	-0.701682	-2.03418	0.734857	0.143592	-0.349249
6	94369_at	glucosamine-phosphate N-acetyltransferase 1	Gnpnat1	-0.789993	-1.15485	-1.01796	-0.016194	0.359095	0.628906
6	94428_at	ilvB (bacterial acetolactate synthase)-like	Ilvbl	-2.80672	-3.06163	-3.15821	0.586174	-2.73461	0.379579
6	94464_at	chloride channel 3	Clcn3	-3.46835	-3.52004	-3.42461	-0.657189	-0.4816	0.870833
6	94465_g_at	chloride channel 3	Clcn3	-1.25479	-1.27056	-1.31283	-0.724551	1.19073	-0.44614
6	94514_s_at	archain 1	Arcn1	-0.226233	-0.677439	-0.615027	-0.024616	-0.134204	0.247709
6	94807_at	solute carrier family 25 (mitochondrial carrier; citrate transporter) member 1	Slc25a1	-0.95797	-0.424956	-0.822434	0.116325	0.243025	0.338478
6	94940_at	methylcrotonoyl-Coenzyme A carboxylase 1 (alpha)	Mccc1	-1.20649	-0.891914	-0.791565	0.07051	-0.592711	0.573575
6	94966_at	glucose-6-phosphate dehydrogenase X-linked	G6pdx	-1.1941	-0.738433	-0.427501	0.425774	0.184091	0.95731
6	94967_at	DNA segment Chr 19 Wayne State University 12 expressed	D19Wsu12e	-2.76035	-2.93015	-2.12188	0.837947	0.100207	-0.591669
6	95002_at	DNA segment Chr 17 Wayne State University 92 expressed	D17Wsu92e	-0.358715	-1.90059	-1.7306	0.358635	-0.432455	1.14417
6	95042_at	RIKEN cDNA C030002N13 gene	C030002N13Rik	-0.277634	-0.524238	-0.533675	0.462087	0.001597	0.15296
6	95102_at	scotin gene	Scotin-pending	-1.52963	-1.74684	-1.30744	0.148805	0.028914	-0.031199
6	95135_at	RIKEN cDNA 3110038L01 gene	3110038L01Rik	-0.50675	-1.25703	-1.95543	0.4078	-0.262435	-0.571052
6	95411_at	RIKEN cDNA 1110004F10 gene	1110004F10Rik	-2.38177	-1.79084	-1.1163	-0.222455	0.450156	0.142178
6	95441_at	translocase of inner mitochondrial membrane 23 homolog (yeast)	Timm23	-1.48048	-1.22482	-1.29133	0.295389	-0.117827	0.748024
6	95444_at	RIKEN cDNA 4930579A11 gene	4930579A11Rik	-2.52861	-1.65748	-1.84177	0.396385	-0.789671	-0.336297
6	95482_at	ubiquitin specific protease 7	Usp7	-0.307939	-1.65871	-1.33767	0.215612	-0.221641	-0.388623
6	95658_at	U2af1-rs1 region 1	Murr1	-0.508363	-0.576275	-0.547187	-0.135638	-0.332883	0.383649
6	96042_at	superoxide dismutase 2 mitochondrial	Sod2	-1.25184	-0.815148	-0.178199	0.350251	0.044197	0.233501
6	96096_f_at	RIKEN cDNA 2610207I16 gene	2610207I16Rik	-0.265966	-0.166848	-0.18683	0.367692	0.051814	0.063255
6	96426_at	thymosin beta 4 X chromosome	Tmsb4x	-0.845616	-0.701356	-1.01564	0.090205	-0.323152	0.249438
6	96614_at	RIKEN cDNA 4933426M11 gene	4933426M11Rik	-0.55293	-1.68242	-1.05511	-0.254809	0.215569	-0.263149
6	96878_at	RIKEN cDNA 1810044O22 gene	1810044O22Rik	-1.50081	-3.27229	-1.79127	-0.83083	0.54395	-0.406746
6	96879_at	oxoglutarate dehydrogenase (lipoamide)	Ogdh	-1.25822	-0.769153	-0.416516	0.543999	-0.48085	0.988285
6	97055_s_at	---	---	-0.905548	-0.659704	-1.20548	0.010191	0.403723	0.450422
6	97207_f_at	lysophospholipase 1	Lypla1	-0.27999	-1.13296	-1.95977	0.154971	-0.391013	0.989582
6	97279_at	RIKEN cDNA 6430402H10 gene	6430402H10Rik	-1.06104	-1.41886	-0.067965	1.15743	0.390925	-0.014924
6	97459_at	proteasome (prosome macropain) subunit alpha type 4	Psma4	-0.731838	-0.830451	-2.17404	0.210367	0.23344	0.903091
6	97462_at	RIKEN cDNA 3110006P09 gene	3110006P09Rik	-0.523861	-2.54378	-2.22356	-8.9e-05	-0.252426	-0.705926
6	97463_g_at	RIKEN cDNA 3110006P09 gene	3110006P09Rik	-1.03532	-1.65777	-2.30195	0.500539	0.36969	0.241332
6	97502_at	dihydrolipoamide dehydrogenase	Dld	-2.09112	-0.464827	-1.44353	0.438128	-0.386513	-0.294002
6	97758_at	peroxiredoxin 1	Prdx1	-1.14646	-0.988936	-1.4867	-0.218101	0.190473	0.388045
6	97904_at	ARP3 actin-related protein 3 homolog (yeast)	Actr3	-1.18218	-1.10078	-2.33985	-0.080314	-0.196286	0.153103
6	97908_at	RIKEN cDNA 1110007A06 gene	1110007A06Rik	-2.13611	-1.50388	-2.61746	0.925529	-1.35287	0.098308
6	97974_at	zinc finger protein multitype 1	Zfpm1	-0.710811	-0.789612	-0.476062	-0.251337	0.144876	0.241887
6	98013_at	cDNA sequence BC033609	BC033609	-0.801431	-1.26548	-1.70743	-0.464955	-0.669191	0.291566
6	98538_at	RIKEN cDNA 2610507B11 gene	2610507B11Rik	-0.676867	-0.313906	-0.480832	0.147847	-0.266572	0.169905
6	98572_at	DnaJ (Hsp40) homolog subfamily B member 11	Dnajb11	-2.61779	-1.34953	-1.87454	-0.040375	-0.674383	0.840915
6	98984_f_at	glycerol phosphate dehydrogenase 2 mitochondrial	Gpd2	-0.959289	-2.19271	-1.72595	0.430099	0.474906	0.868322
6	99128_at	ATP synthase H+ transporting mitochondrial F1 complex O subunit	Atp5o	-0.711187	-0.380634	-0.64359	0.162337	-0.392761	-0.048852
6	99140_at	mitochondrial ribosomal protein L16	Mrpl16	-0.613741	-0.668438	-0.502967	-0.349073	-0.147146	0.160569
6	99849_at	---	---	-0.558922	-0.659261	-1.05197	0.497501	-0.249583	0.575313
6	AFFX-PyruCarbMur/L09192_3_at	pyruvate carboxylase	Pcx	-0.668554	-0.699544	-0.306096	0.433176	-0.131329	0.678485
7	100576_at	platelet-activating factor acetylhydrolase isoform 1b alpha1 subunit	Pafah1b3	-1.6062	-0.772398	-2.21586	-0.589466	-0.535514	-0.323644
7	100599_at	activating transcription factor 4	Atf4	-0.805258	-0.915791	-1.1749	-0.40604	-0.632986	-0.297356
7	100621_at	ribonuclease/angiogenin inhibitor 1	Rnh1	-1.97907	-1.94705	-0.963778	-0.623513	-0.963778	-0.399191
7	100718_at	prothymosin alpha	Ptma	-1.39753	-1.321	-2.38888	-0.718393	-0.901431	-0.224191
7	101065_at	proliferating cell nuclear antigen	Pcna	-3.57773	-3.569	-2.59657	-2.22862	-2.38208	-1.87087
7	101213_at	acidic ribosomal phosphoprotein P0	Arbp	-1.83078	-1.8845	-2.7125	-0.841964	-1.521	-0.826582
7	101254_at	RAN member RAS oncogene family	Ran	-3.0839	-1.58682	-2.8195	-0.975984	-1.27663	-1.79256
7	101398_at	syntaxin binding protein 2	Stxbp2	-2.61189	-2.42697	-2.04918	-1.13717	-1.44609	-1.10179
7	101409_at	ligatin	Lgtn	-1.55669	-1.15439	-1.28412	-0.747171	-1.16072	-0.627759
7	101523_at	RIKEN cDNA 2610510D13 gene	2610510D13Rik	-0.938094	-1.01881	-1.6453	-0.650181	-0.709424	-0.382146
7	101931_at	phosphatidylserine synthase 1	Ptdss1	-3.20126	-3.14353	-3.3514	-1.18916	-1.58528	-0.281652
7	101958_f_at	transcription factor Dp 1	Tfdp1	-2.35647	-2.44779	-2.49466	-1.62472	-1.91769	-2.27685
7	101964_at	transketolase	Tkt	-1.56512	-1.81054	-1.63178	-0.323324	-1.30775	-0.430829
7	102299_at	protein kinase C alpha	Prkca	-1.57155	-1.56987	-1.4738	-1.2786	-0.915412	-0.276661
7	102768_i_at	sterol-C5-desaturase (fungal ERG3 delta-5-desaturase) homolog (S. cerevisae)	Sc5d	-0.786557	-0.972383	-0.916112	-0.554558	-0.637023	-0.446037
7	102850_at	tyrosine kinase non-receptor 2	Tnk2	-1.42447	-1.08817	-1.06096	-0.531109	0.544727	-0.616181
7	102872_f_at	zinc finger protein 51	Zfp51	-0.799487	-0.610907	-0.897026	-0.43799	-0.476587	-0.127353
7	103018_at	vesicle docking protein	Vdp-pending	-1.06913	-1.24546	-1.22877	-0.493886	-0.849395	-0.606949
7	103207_at	polymerase (DNA directed) alpha 1	Pola1	-1.15777	-1.06017	-1.10917	-0.366198	-0.900807	-0.092984
7	103210_at	colony stimulating factor 2 receptor beta 2 low-affinity (granulocyte-macrophage)	Csf2rb2	-5.90693	-5.48858	-6.32789	-4.68102	-4.22726	-2.65094
7	103334_at	calcitonin gene-related peptide-receptor component protein	Crcp	-1.33703	-1.45302	-1.58433	-0.11767	-1.10478	-0.694417
7	103335_at	lectin galactose binding soluble 9	Lgals9	-2.76869	-2.45403	-2.53967	-1.22379	-1.85534	-0.90733
7	103367_at	UDP-N-acetyl-alpha-D-galactosamine:(N-acetylneuraminyl)-galactosylglucosylceramide-beta-1 4-N-acetylgalactosaminyltransferase	Galgt1	-1.11336	-2.02717	-1.18344	0.352758	-0.404995	-1.04852
7	103435_at	RIKEN cDNA 9430080K19 gene	9430080K19Rik	-1.93192	-1.86867	-1.6661	-1.31021	-1.42338	-1.53273
7	103617_at	decay accelerating factor 1	Daf1	-5.03647	-5.20628	-5.26601	-4.61144	-4.63847	-4.92638
7	103667_at	Mus musculus transcribed sequence with weak similarity to protein ref:NP_079268.1 (H.sapiens) hypothetical protein FLJ12547 [Homo sapiens]	---	-1.22626	-1.86953	-1.74239	-0.46051	-0.431962	-0.705436
7	103672_at	RIKEN cDNA 2410141M05 gene	2410141M05Rik	-1.38651	-1.48997	-1.20501	-0.89172	-0.871096	-1.19697
7	103685_at	Mus musculus transcribed sequences	---	-2.75859	-2.92424	-2.88918	-3.21217	-3.15126	-2.95923
7	103799_at	myotubularin related protein 9	Mtmr9	-1.85241	-1.98373	-1.68145	-0.857954	-1.5039	-1.10547
7	103910_at	---	---	-2.02855	-2.51266	-2.04927	-1.45187	-1.91544	-0.785336
7	103981_at	U2 small nuclear ribonucleoprotein auxiliary factor (U2AF) 1 related sequence 2	U2af1-rs2	-1.74914	-1.61333	-1.7929	-1.03235	-0.887245	-0.616341
7	104270_at	adrenergic receptor kinase beta 1	Adrbk1	-3.00364	-2.83257	-2.85486	-2.10937	-2.78134	-2.06703
7	104365_at	secretory carrier membrane protein 2	Scamp2	-1.95239	-2.1675	-1.66705	-1.04934	-1.56019	-0.910949
7	104380_at	solute carrier family 35 (CMP-sialic acid transporter) member 1	Slc35a1	-2.14282	-1.50796	-2.16579	0.282877	-0.475875	-1.52696
7	104410_at	midnolin	Midn	-0.895526	-1.17588	-1.50638	-0.894649	-0.094613	-0.412389
7	104477_at	Mus musculus transcribed sequences	---	-2.90658	-3.37204	-4.10529	-1.60067	-2.71479	-1.31723
7	104616_g_at	galactose-1-phosphate uridyl transferase	Galt	-1.87662	-1.73472	-1.69193	-1.19595	-1.32921	-1.60777
7	104623_at	transducin-like enhancer of split 3 homolog of Drosophila E(spl)	Tle3	-0.983566	-1.26323	-1.1188	-0.809556	-0.543352	-0.691161
7	104717_at	DNA segment Chr 5 ERATO Doi 689 expressed	D5Ertd689e	-2.91815	-2.75178	-2.66232	-1.05699	0.491152	-2.37598
7	104755_at	TNFAIP3 interacting protein 1	Tnip1	-1.00514	-0.9376	-0.739091	-0.642971	-0.105556	-0.416819
7	160084_at	ornithine decarboxylase structural	Odc	-2.32854	-2.2808	-2.46481	-0.929696	-1.65	0.455307
7	160127_at	cyclin G1	Ccng1	-2.23334	-1.70995	-1.85421	-1.30726	-1.48215	-1.53285
7	160156_at	RIKEN cDNA 0910001A06 gene	0910001A06Rik	-1.20268	-1.50682	-1.49769	-1.11879	-1.05582	-1.15115
7	160252_at	clathrin heavy polypeptide (Hc)	Cltc	-1.61565	-1.55286	-1.686	-1.08903	-1.1441	-0.291945
7	160301_at	RIO kinase 3 (yeast)	Riok3	-1.45999	-2.04136	-1.52587	-1.3523	-0.80885	-0.664735
7	160377_at	TAR DNA binding protein	Tardbp	-1.90188	-1.81603	-2.04528	-0.553626	-0.70849	-1.2431
7	160385_at	RIKEN cDNA 5730591C18 gene	5730591C18Rik	-1.81466	-0.642038	-1.59263	-0.230813	-0.484248	-0.729491
7	160388_at	sterol-C4-methyl oxidase-like	Sc4mol	-3.91886	-3.43455	-3.57132	-1.78219	-2.82698	-2.6091
7	160479_at	catalase	Cat	-2.15337	-2.8386	-2.52062	-1.86535	-2.09307	-1.32133
7	160493_at	Cd63 antigen	Cd63	-1.76436	-1.69812	-1.87244	-1.13175	-1.25638	-0.589149
7	160495_at	aryl-hydrocarbon receptor	Ahr	-3.26208	-3.2039	-3.11148	-2.67734	-2.74559	-2.68827
7	160540_at	Bcl2-associated athanogene 1	Bag1	-1.89018	-1.956	-1.31791	-0.766561	-1.05343	-0.258401
7	160569_at	RIKEN cDNA 2310008M10 gene	2310008M10Rik	-3.94962	-3.03086	-3.69092	-0.473267	-2.03521	-1.11927
7	160588_at	zinc finger protein 131	Zfp131	-1.33062	-1.34125	-1.42713	-0.749649	-1.28547	-0.608331
7	160686_at	RIKEN cDNA 5730555F13 gene	5730555F13Rik	-1.80794	-1.39982	-1.35979	-0.077615	-0.588995	-1.1817
7	160721_at	E74-like factor 1	Elf1	-2.03016	-2.26496	-2.23674	-1.71389	-2.04276	-1.78856
7	160734_at	adaptor-related protein complex 3 sigma 1 subunit	Ap3s1	-1.95772	-2.58547	-2.15782	-0.978385	-1.96155	-1.08899
7	160737_at	lanosterol synthase	Lss	-2.16985	-2.25941	-2.21072	-1.81079	-1.52672	-2.10786
7	160824_at	RIKEN cDNA 1110037N09 gene	1110037N09Rik	-0.976698	-1.14598	-1.28278	-0.569842	-0.721166	0.363298
7	160835_i_at	RIKEN cDNA 1110007C09 gene	1110007C09Rik	-1.00618	-0.834189	-0.792876	-0.535375	-0.500797	-0.255741
7	160931_at	dynamin 1-like	Dnm1l	-1.01981	-0.834004	-0.738929	-0.126692	-0.549167	-0.501785
7	160936_at	translocating chain-associating membrane protein 1	Tram1	-0.975898	-0.84341	-0.571825	-0.253124	-0.434294	-0.050844
7	161657_f_at	ribosomal protein 10	Rpl10	-0.449534	-0.588798	-0.473465	-0.138337	-0.304305	-0.080056
7	161864_f_at	Mus musculus transcribed sequences	---	-1.4298	-1.8779	-1.52768	-0.791394	-0.677888	-0.107523
7	162479_f_at	ferritin light chain 1	Ftl1	-1.25912	-1.1626	-1.64475	-0.841729	-0.531503	-0.422813
7	92188_s_at	feline sarcoma oncogene	Fes	-3.86834	-3.82004	-3.1912	-3.26424	-2.41686	-2.1001
7	92198_s_at	decay accelerating factor 2	Daf2	-5.40388	-5.48632	-5.32964	-4.70192	-5.07516	-5.16962
7	92571_at	heat shock protein 4	Hspa4	-3.25088	-2.66875	-3.66537	-1.23009	-0.825949	-2.82893
7	92574_at	RIKEN cDNA 3110001M13 gene	3110001M13Rik	-1.36866	-1.32953	-1.12371	-0.095888	-0.27528	-0.525438
7	92629_f_at	hepatoma-derived growth factor	Hdgf	-1.85989	-2.68742	-2.28121	-0.992548	-1.52036	-1.39694
7	92790_at	karyopherin (importin) alpha 2	Kpna2	-3.85645	-3.04045	-3.93316	-2.43555	-2.36324	-1.64174
7	92850_at	Mus musculus clone IMAGE:4209489 mRNA	---	-1.88743	-2.41833	-2.23369	-0.923562	-1.51651	-1.72443
7	92879_at	protein phosphatase 1G (formerly 2C) magnesium-dependent gamma isoform	Ppm1g	-1.56056	-1.93037	-1.65953	-1.35139	-1.30582	-1.03948
7	93042_at	benzodiazepine receptor peripheral	Bzrp	-1.57257	-1.48627	-1.53672	-0.614879	-1.35732	-0.719122
7	93057_at	basic transcription factor 3	Btf3	-0.737379	-0.436034	-0.487334	-0.014929	-0.421121	-0.063724
7	93250_r_at	high mobility group box 2	Hmgb2	-2.2159	-2.17477	-2.08758	-1.87864	-1.40668	-1.86289
7	93264_at	sterol regulatory element binding factor 1	Srebf1	-1.73984	-1.76322	-1.46283	-1.2634	-0.988192	-0.375175
7	93276_at	hematological and neurological expressed sequence 1	Hn1	-1.89159	-1.45554	-1.85949	-0.97458	-1.32873	-1.41138
7	93323_at	proteolipid protein 2	Plp2	-1.80551	-1.40491	-1.45114	-0.378972	-1.02977	0.027144
7	93336_at	RIKEN cDNA 1110014C03 gene	1110014C03Rik	-0.947836	-2.16125	-2.25367	-0.494766	-0.076705	-1.19861
7	93364_at	catenin alpha 1	Catna1	-1.91592	-1.51555	-2.07358	-0.941971	-1.51202	-1.14833
7	93499_at	capping protein alpha 1	Cappa1	-3.65598	-3.94298	-1.87041	-1.63629	-1.98729	-0.932855
7	93774_at	RIKEN cDNA 2610524G07 gene	2610524G07Rik	-2.17806	-2.07226	-1.88225	-1.6903	-1.87425	-1.45287
7	93786_i_at	mitochondrial ribosomal protein L18	Mrpl18	-1.91002	-2.24382	-2.50033	-1.07096	-0.840248	-1.41988
7	93789_s_at	transcriptional regulator SIN3B (yeast)	Sin3b	-1.91199	-2.06287	-1.87105	-1.11955	-1.73422	-1.44143
7	93803_at	proteaseome (prosome macropain) 28 subunit 3	Psme3	-0.537662	-0.674922	-0.597976	-0.451152	-0.339493	-0.425991
7	93819_at	RIKEN cDNA 1110032D12 gene	1110032D12Rik	-0.851082	-1.87232	-1.75493	-0.053895	-0.652892	-0.851082
7	93829_at	ROD1 regulator of differentiation 1 (S. pombe)	Rod1	-0.733003	-1.77937	-1.73781	-0.876373	-0.349485	-0.058486
7	93940_at	paraoxonase 3	Pon3	-1.94607	-2.10289	-2.03674	-1.68157	-1.56686	-1.77793
7	93976_at	calcium binding protein 39	Cab39	-1.24348	-0.995138	-1.02384	-0.487478	-0.487581	-0.714941
7	93982_at	RIKEN cDNA 1110021N07 gene	1110021N07Rik	-1.06326	-1.47219	-1.03116	-0.82671	-0.874038	-0.60237
7	93993_at	lectin mannose-binding 2	Lman2	-2.74461	-2.56308	-2.06451	-1.2422	-1.41741	-1.95377
7	93994_at	synaptonemal complex protein 3	Sycp3	-1.15639	-1.47139	-1.67246	-0.718119	-0.680958	-0.359112
7	93999_at	small nuclear ribonucleoprotein polypeptide G	Snrpg	-1.44219	-1.52568	-1.68459	-0.795914	-1.19367	-1.1016
7	94064_at	zinc finger protein 91	Zfp91	-2.3879	-2.21588	-3.63746	-1.30151	-1.27722	-0.414779
7	94080_at	succinate dehydrogenase complex subunit A flavoprotein (Fp)	Sdha	-1.70315	-1.80118	-1.61563	-1.0109	-1.11574	0.519563
7	94237_at	ribophorin I	Rpn1	-2.43573	-3.74956	-3.75885	-1.61231	-2.0905	-2.09911
7	94268_f_at	---	---	-2.00073	-1.71694	-2.99127	-0.16741	-1.53266	-0.343316
7	94325_at	3-hydroxy-3-methylglutaryl-Coenzyme A synthase 1	Hmgcs1	-2.21521	-2.81851	-2.74997	-0.336817	-1.98854	-0.554952
7	94494_at	phenylalanine-tRNA synthetase-like	Farsl	-1.38263	-1.40259	-1.35509	-0.701799	-1.00406	-1.08178
7	94502_at	DNA segment Chr 13 Wayne State University 50 expressed	D13Wsu50e	-0.985882	-0.763108	-0.673209	-0.648696	0.198691	-0.034218
7	94768_at	RAD21 homolog (S. pombe)	Rad21	-1.27478	-1.48349	-1.84237	-0.921747	-0.734278	-0.688761
7	94805_f_at	---	---	-3.21529	-2.84488	-4.63795	-1.55943	-1.77273	-1.00603
7	94823_at	Mus musculus clone IMAGE:3586350 mRNA partial cds	---	-0.825935	-1.33655	-1.31041	-0.4759	-0.965572	-0.459414
7	94843_at	polymerase (DNA-directed) delta 4	Pold4	-1.33711	-1.31265	-1.45063	-1.1141	-1.12208	-1.01905
7	94881_at	cyclin-dependent kinase inhibitor 1A (P21)	Cdkn1a	-3.1534	-3.03158	-2.93108	-1.61282	-2.08485	-0.649689
7	94947_g_at	mitogen activated protein kinase kinase kinase 3	Map3k3	-2.23879	-2.26672	-2.24491	-1.99923	-1.6397	-1.99243
7	95015_at	aldo-keto reductase family 1 member C13	Akr1c13	-3.44029	-3.91735	-3.99215	-2.00702	-2.03038	-2.30428
7	95044_at	endothelial-derived gene	Eg1-pending	-0.912787	-1.01443	-0.971013	-0.85621	-0.551237	-0.673689
7	95066_at	transaldolase 1	Taldo1	-2.75998	-2.78272	-3.94299	-1.67415	-2.30317	-1.63101
7	95069_at	structure specific recognition protein 1	Ssrp1	-1.52311	-0.734797	-1.7014	-0.590676	-0.382958	-0.01512
7	95118_r_at	kinesin family member 22	Kif22	-1.18879	-1.39886	-1.24852	-0.958071	-0.559733	-0.698287
7	95477_at	RIKEN cDNA 1110001M20 gene	1110001M20Rik	-1.00595	-1.21574	-1.76694	-0.398003	-0.587819	-0.049659
7	95488_at	cDNA sequence BC010304	BC010304	-1.37871	-1.65217	-2.14547	-0.799107	-1.32252	-0.263633
7	95529_at	drebrin-like	Dbnl	-0.92677	-1.0009	-1.04291	-0.389309	-0.77555	-0.520906
7	95541_at	DNA segment Chr 6 Wayne State University 176 expressed	D6Wsu176e	-3.55169	-3.59809	-3.41201	-1.19131	-2.3238	-1.43101
7	95637_at	filamin beta	Flnb	-2.44269	-2.55784	-2.73839	-1.26715	-2.00052	-2.2823
7	95647_f_at	RIKEN cDNA 4022402H07 gene	4022402H07Rik	-1.93694	-1.91308	-1.81258	-1.73743	-0.796681	-1.18567
7	95654_at	chloride intracellular channel 1	Clic1	-3.48351	-3.47894	-3.15645	-2.17497	-2.71698	-1.66122
7	95657_f_at	DNA segment Chr 13 Wayne State University 177 expressed	D13Wsu177e	-2.82169	-3.10531	-3.16603	-1.55174	-0.558798	-0.536491
7	95694_at	topoisomerase (DNA) I	Top1	-1.99845	-1.42494	-0.738989	-0.448531	-0.340996	-0.769053
7	95702_at	RIKEN cDNA 1300006C19 gene	1300006C19Rik	-1.13362	-1.72302	-1.69878	-0.47924	-1.13362	-0.865964
7	95706_at	lectin galactose binding soluble 3	Lgals3	-2.8587	-2.95427	-2.51602	-1.70703	-1.61428	-2.17855
7	95787_s_at	---	---	-1.20608	-1.3874	-1.28618	-0.442765	-0.937284	-0.757472
7	96093_at	open reading frame 11	ORF11	-0.794975	-1.11919	-1.16959	-0.597591	-0.755531	-0.546082
7	96269_at	isopentenyl-diphosphate delta isomerase	Idi1	-3.61589	-4.22699	-3.84091	-0.95931	-3.28685	-1.81558
7	96275_f_at	RIKEN cDNA 1810073M23 gene	1810073M23Rik	-1.34192	-1.7156	-1.38239	-1.0648	-0.759373	-0.15913
7	96278_at	RIKEN cDNA 1110020C13 gene	1110020C13Rik	-2.2091	-2.0206	-2.47565	-1.49632	-1.7004	-1.24227
7	96286_at	ubiquitin-associated protein 1	Ubap1	-0.927656	-0.971923	-0.763589	-0.473949	-0.576764	-0.54857
7	96540_at	melanophilin	Mlph	-1.03257	-0.578156	-0.712787	-0.255866	0.098651	-0.513655
7	96564_at	heat shock protein 8	Hspa8	-1.72752	-1.13777	-1.76602	-0.660149	-0.898359	0.066422
7	96613_at	RIKEN cDNA 5730536A07 gene	5730536A07Rik	-1.02484	-1.46086	-0.938729	-0.368217	-0.642445	-0.718111
7	96658_at	RIKEN cDNA 2900010J23 gene	2900010J23Rik	-0.455486	-0.460851	-0.388749	-0.159473	-0.24606	-0.19885
7	96708_at	RIKEN cDNA 1200002G13 gene	1200002G13Rik	-1.90869	-2.04693	-1.72065	-0.032761	-0.859913	-1.59141
7	96713_at	3'-phosphoadenosine 5'-phosphosulfate synthase 2	Papss2	-4.72401	-3.71683	-4.67394	-2.60373	-3.33696	-3.26466
7	96733_at	RAP1 GTP-GDP dissociation stimulator 1	Rap1gds1	-1.68432	-1.4079	-1.3411	-1.10416	-1.01574	-0.382366
7	96843_at	eukaryotic translation initiation factor 4E like 3	Eif4el3	-0.624276	-0.524048	-0.704827	-0.190033	0.172737	-0.341008
7	96855_at	RIKEN cDNA 5730406I15 gene	5730406I15Rik	-1.56222	-1.47429	-1.11151	-0.522088	-0.696591	-0.888133
7	96875_r_at	DNA segment Chr 6 ERATO Doi 772 expressed	D6Ertd772e	-1.01609	-0.501415	-0.649165	-0.443807	-0.073206	-0.326719
7	96891_at	acidic nuclear phosphoprotein 32 family member B	Anp32b	-1.8502	-2.82508	-2.93289	-1.46148	-0.316216	-1.1634
7	97273_at	arsenate resistance protein 2	Ars2-pending	-1.21219	-2.52539	-2.14481	-0.912427	-1.04171	-1.01481
7	97320_at	RIKEN cDNA 1600025H15 gene	1600025H15Rik	-2.30793	-2.23335	-2.31525	-1.86379	-1.60002	-1.83328
7	97405_at	ribosomal protein S6 kinase polypeptide 1	Rps6ka1	-2.12771	-2.29213	-2.26467	-1.47043	-1.36333	-1.38048
7	97456_at	fatty acid Coenzyme A ligase long chain 5	Facl5	-2.50978	-1.69755	-1.8699	-0.601034	-1.1981	-0.092878
7	97505_at	ADP-ribosylation factor-like 1	Arl1	-1.26352	-2.40727	-1.75502	-0.407774	-1.00368	-0.906188
7	97515_at	hydroxysteroid (17-beta) dehydrogenase 4	Hsd17b4	-2.06873	-1.55047	-3.22501	-0.617072	-1.05415	-0.479517
7	97518_at	farnesyl diphosphate farnesyl transferase 1	Fdft1	-0.965652	-0.9568	-0.721331	-0.556699	-0.566014	-0.365757
7	97525_at	glycerol kinase	Gyk	-1.62103	-1.40995	-1.45309	0.289451	-1.11281	-0.713891
7	97527_at	CDC28 protein kinase regulatory subunit 2	Cks2	-4.02516	-4.12432	-4.51175	-2.58412	-3.99995	-3.03053
7	97750_at	laminin receptor 1 (ribosomal protein SA)	Lamr1	-1.28962	-1.09934	-1.46248	-0.367236	-0.834268	-0.411127
7	97824_at	DNA segment Chr 11 ERATO Doi 175 expressed	D11Ertd175e	-3.04173	-3.21292	-3.04239	-1.24413	-1.74402	-2.95165
7	97871_at	ERO1-like (S. cerevisiae)	Ero1l	-4.54144	-4.68337	-4.26958	-2.50875	-3.13424	-2.83593
7	97922_at	NADPH cytochrome B5 oxidoreductase	Ncb5or	-1.62573	-0.967933	-1.72663	-0.672365	-0.736906	-0.719076
7	98015_at	secretory carrier membrane protein 3	Scamp3	-2.41792	-1.91792	-2.08231	-1.79365	-1.4264	-1.32142
7	98067_at	cyclin-dependent kinase inhibitor 1A (P21)	Cdkn1a	-3.77298	-3.78227	-3.78117	-2.57119	-3.0118	-1.93638
7	98081_at	RNA polymerase 1-3	Rpo1-3	-0.97038	-1.20472	-1.24258	-0.706549	-0.975839	-0.792577
7	98545_at	B-cell receptor-associated protein 37	Bcap37	-2.78191	-3.9908	-3.16139	-2.50215	-2.27807	-1.49585
7	98909_at	lipoic acid synthetase	Lias	-3.0074	-3.1822	-2.86713	-0.968268	-2.3506	-2.37032
7	98936_at	seryl-aminoacyl-tRNA synthetase 1	Sars1	-0.602468	-0.530486	-0.456579	-0.161483	-0.111125	-0.391266
7	98956_at	translocating chain-associating membrane protein 1	Tram1	-2.09469	-2.67316	-2.53402	-1.02508	-2.01817	-1.25129
7	98993_at	protein phosphatase 2 regulatory subunit B (B56) gamma isoform	Ppp2r5c	-2.24475	-2.23245	-2.04586	-1.11827	-1.46856	-1.39421
7	99064_at	ubiquitin specific protease 4 (proto-oncogene)	Usp4	-1.28163	-1.30987	-1.50342	-0.437352	-1.09165	-1.04537
7	99133_at	solute carrier family 3 (activators of dibasic and neutral amino acid transport) member 2	Slc3a2	-2.15684	-1.86658	-2.13324	-1.50925	-1.10672	-1.03654
7	99158_at	SH3 domain protein 3	Sh3d3	-3.81401	-3.48485	-3.45754	-2.447	-2.07161	-1.49917
7	99340_at	guanine nucleotide binding protein beta 2 related sequence 1	Gnb2-rs1	-1.72712	-1.42488	-2.04778	-0.678806	-1.18708	-0.351814
7	99513_at	phospholipase A2 group IVA (cytosolic calcium-dependent)	Pla2g4a	-1.51426	-1.64776	-1.47083	-1.28533	-1.15556	-1.25839
7	99578_at	topoisomerase (DNA) II alpha	Top2a	-2.92044	-2.79106	-2.56526	-2.00681	-2.22377	-1.63367
7	99872_s_at	ferritin light chain 1	Ftl1	-2.98414	-2.29117	-3.68985	-1.5329	-1.90081	-1.45603
